# Supplementary material for: Prop-2-yn-1-yl 4,6-di-O-acetyl-2,3-dide­oxy-α-d-erythro-hex-2-enopyran­o­side
Source: Acta Crystallogr Sect E Struct Rep Online. 2011 Nov 16;67(Pt 12):o3308. doi: 10.1107/S1600536811047246 (PMC3238960; doi:10.1107/S1600536811047246)
Supplement: Supplementary file 1 [file e-67-o3308-sup1.cif]

##############################################################################
#                                                                            #
# This CIF contains the data in a paper accepted for publication in          #
# Acta Crystallographica Section E. It conforms to the requirements of       #
# Notes for Authors for Acta Crystallographica Section E, and has been       #
# peer reviewed under the auspices of the IUCr Commission on Journals.       #
#                                                                            #
# Full details of the Crystallographic Information File format               #
# are given in the paper "The Crystallographic Information File (CIF):       #
# a New Standard Archive File for Crystallography" by S. R. Hall, F. H.      #
# Allen and I. D. Brown [Acta Cryst. (1991), A47, 655-685].                  #
#                                                                            #
# The current version of the core CIF dictionary is obtainable from          #
# ftp://ftp.iucr.org/pub/cif_core.dic.                                       #
#                                                                            #
# Software is freely available for graphical display of the structure(s)     #
# in this CIF. For information consult the CIF software page                 #
# http://www.iucr.org/resources/cif/software.                                #
#                                                                            #
# This file may be used for bona fide research purposes within the           #
# scientific community so long as proper attribution is given to the journal # 
# article from which it was obtained.                                        #
#                                                                            #
##############################################################################
data_global
_audit_creation_method     'WinGX routine CIF_UPDATE'
_audit_conform_dict_name     cif_core.dic
_audit_conform_dict_version     2.4
_journal_data_validation_number     ?
_journal_date_recd_electronic     2011-10-28
_journal_date_accepted     2011-11-08
_journal_name_full     'Acta Crystallographica, Section E'
_journal_year     2011
_journal_volume     67
_journal_issue     12
_journal_page_first     o3308
_journal_page_last     o3308
_journal_paper_category     QO
_journal_coeditor_code     NC2253
loop_
    _publ_contact_author_name
    _publ_contact_author_address
    _publ_contact_author_email
    _publ_contact_author_fax
    _publ_contact_author_phone
    'Kinfe, Henok'
;
Research Center for Synthesis and Catalysis
Department of Chemistry
University of Johannesburg (APK Campus)
PO Box 524
Auckland Park
Johannesburg
2006
South Africa
;
;
hhkinfe@uj.ac.za
;
;
'+27-11-559 2819'
;
;
'+27-11 559 3918'
;
    'Muller, Alfred'
;
Research Center for Synthesis and Catalysis
Department of Chemistry
University of Johannesburg (APK Campus)
PO Box 524
Auckland Park
Johannesburg
2006
South Africa
;
;
mullera@uj.ac.za
;
;
'+27-11-559 2819'
;
;
'+27-11 559 2359'
;
_publ_section_title
;
Prop-2-yn-1-yl
4,6-di-<i>O</i>-acetyl-2,3-dideoxy-\a-D-<i>erythro</i>-hex-2-enopyranoside
;
loop_
    _publ_author_name
    _publ_author_footnote
    _publ_author_address
    'Mesfin, Fanuel M.'
;
;
;
Research Center for Synthesis and Catalysis
Department of Chemistry
University of Johannesburg (APK Campus)
PO Box 524
Auckland Park
Johannesburg 2006
South Africa
;
    'Kinfe, Henok H.'
;
;
;
Research Center for Synthesis and Catalysis
Department of Chemistry
University of Johannesburg (APK Campus)
PO Box 524
Auckland Park
Johannesburg 2006
South Africa
;
    'Muller, Alfred'
;
;
;
Research Center for Synthesis and Catalysis
Department of Chemistry
University of Johannesburg (APK Campus)
PO Box 524
Auckland Park
Johannesburg 2006
South Africa
;
data_I
_audit_creation_method     'WinGX routine CIF_UPDATE'
_chemical_name_systematic
;
Prop-2-yn-1-yl 4,6-di-<i>O</i>-acetyl-2,3-dideoxy-\a-D-<i>erythro</i>-hex-2-
enopyranoside
;
_chemical_formula_moiety     'C13 H16 O6'
_chemical_formula_sum     'C13 H16 O6'
_chemical_formula_iupac     'C13 H16 O6'
_chemical_formula_weight     268.26
_symmetry_cell_setting     orthorhombic
_symmetry_space_group_name_H-M     'P 21 21 21'
_symmetry_space_group_name_Hall     'P 2ac 2ab'
loop_
    _symmetry_equiv_pos_as_xyz
    'x, y, z'
    'x+1/2, -y+1/2, -z'
    '-x, y+1/2, -z+1/2'
    '-x+1/2, -y, z+1/2'
_cell_length_a     5.2277(2)
_cell_length_b     14.8549(5)
_cell_length_c     17.0509(5)
_cell_angle_alpha     90
_cell_angle_beta     90
_cell_angle_gamma     90
_cell_volume     1324.12(8)
_cell_formula_units_Z     4
_cell_measurement_reflns_used     7170
_cell_measurement_theta_min     5.98
_cell_measurement_theta_max     64.15
_cell_measurement_temperature     100(2)
_exptl_crystal_description     needle
_exptl_crystal_colour     colourless
_exptl_crystal_size_max     0.28
_exptl_crystal_size_mid     0.06
_exptl_crystal_size_min     0.06
_exptl_crystal_density_diffrn     1.346
_exptl_crystal_density_method     'not measured'
_exptl_crystal_F_000     568
_exptl_absorpt_coefficient_mu     0.907
_exptl_absorpt_correction_type     multi-scan
_exptl_absorpt_process_details
;
(SADABS; Bruker, 2008)
;
_exptl_absorpt_correction_T_min     0.7853
_exptl_absorpt_correction_T_max     0.9476
_exptl_special_details
;
The intensity data was collected on a Bruker Apex DUO 4 K CCD diffractometer
using an exposure time of 5 s/frame. A total of 2276 frames were collected
with a frame width of 1\% covering up to \q = 64.63\% with 98.1% completeness
accomplished.
Analytical data: ^1^H NMR (CDCl~3~, 300 MHz): \d 5.90 (d, <i>J</i> = 10.4 Hz,
1H), 5.82 (td, <i>J</i> = 2.4 and 10.0 Hz, 1H), 5.32 (dd, <i>J</i> = 1.2 and
9.6 Hz, 1H), 5.21 (s, 1H), 4.40--4.03 (m, 5H), 2.44 (t, <i>J</i> = 2.4 Hz,
1H), 2.08 (s, 3H), 2.07 (s, 3H); ^13^C NMR (CDCl~3~, 75 MHz): \d 170.8, 170.2,
129.8, 127.2, 92.8, 79.0, 74.8, 67.2, 65.1, 62.7, 55.0, 20.9, 20.8
;
_diffrn_ambient_temperature     100(2)
_diffrn_radiation_type     CuK\a
_diffrn_radiation_wavelength     1.54178
_diffrn_radiation_source     'Incoatec I\mS microfocus X-ray source'
_diffrn_radiation_monochromator     'Incoatec Quazar Multilayer Mirror'
_diffrn_measurement_device_type     'Bruker APEX DUO 4K CCD'
_diffrn_measurement_method     '\f and \w scans'
_diffrn_detector_area_resol_mean     8.4
_diffrn_reflns_number     12479
_diffrn_reflns_av_R_equivalents     0.0387
_diffrn_reflns_theta_min     5.98
_diffrn_reflns_theta_max     64.63
_diffrn_reflns_theta_full     64.63
_diffrn_measured_fraction_theta_max     0.981
_diffrn_measured_fraction_theta_full     0.981
_diffrn_reflns_limit_h_min     -6
_diffrn_reflns_limit_h_max     5
_diffrn_reflns_limit_k_min     -17
_diffrn_reflns_limit_k_max     17
_diffrn_reflns_limit_l_min     -19
_diffrn_reflns_limit_l_max     17
_diffrn_standards_number     0
_diffrn_standards_interval_count     0
_diffrn_standards_interval_time     0
_diffrn_standards_decay_%     0
_refine_special_details
;
Refinement of <i>F</i>^2^ against ALL reflections. The weighted <i>R</i>-factor
<i>wR</i> and goodness of fit <i>S</i> are based on <i>F</i>^2^, conventional
<i>R</i>-factors <i>R</i> are based on <i>F</i>, with <i>F</i> set to zero for
negative <i>F</i>^2^. The threshold expression of <i>F</i>^2^ >
\s(<i>F</i>^2^) is used only for calculating <i>R</i>-factors(gt) <i>etc</i>.
and is not relevant to the choice of reflections for refinement.
<i>R</i>-factors based on <i>F</i>^2^ are statistically about twice as large
as those based on <i>F</i>, and <i>R</i>- factors based on ALL data will be
even larger.
;
_reflns_number_total     2184
_reflns_number_gt     2113
_reflns_threshold_expression     >2sigma(I)
_refine_ls_structure_factor_coef     Fsqd
_refine_ls_matrix_type     full
_refine_ls_R_factor_all     0.0243
_refine_ls_R_factor_gt     0.0233
_refine_ls_wR_factor_ref     0.0582
_refine_ls_goodness_of_fit_ref     1.058
_refine_ls_restrained_S_all     1.058
_refine_ls_number_reflns     2184
_refine_ls_number_parameters     174
_refine_ls_number_restraints     0
_refine_ls_hydrogen_treatment     constr
_refine_ls_weighting_scheme     calc
_refine_ls_weighting_details
         'calc w=1/[\s^2^(Fo^2^)+(0.0281P)^2^+0.1772P] where P=(Fo^2^+2Fc^2^)/3'
_atom_sites_solution_hydrogens     geom
_atom_sites_solution_primary     direct
_atom_sites_solution_secondary     difmap
_refine_ls_shift/su_max     0
_refine_ls_shift/su_mean     0
_refine_diff_density_max     0.1
_refine_diff_density_min     -0.115
_refine_ls_extinction_method     none
_refine_ls_abs_structure_details     'Flack (1983), 872 Friedel pairs'
_refine_ls_abs_structure_Flack     -0.05(14)
loop_
    _atom_type_symbol
    _atom_type_description
    _atom_type_scat_dispersion_real
    _atom_type_scat_dispersion_imag
    _atom_type_scat_source
    C C 0.0181 0.0091 'International Tables Vol C Tables 4.2.6.8 and 6.1.1.4'
    H H 0 0 'International Tables Vol C Tables 4.2.6.8 and 6.1.1.4'
    O O 0.0492 0.0322 'International Tables Vol C Tables 4.2.6.8 and 6.1.1.4'
_computing_data_collection     'APEX2 (Bruker, 2011)'
_computing_cell_refinement     'SAINT (Bruker, 2008)'
_computing_data_reduction     'SAINT and XPREP (Bruker, 2008)'
_computing_structure_solution     'SIR97 (Altomare <i>et al.</i>, 1999)'
_computing_structure_refinement     'SHELXL97 (Sheldrick, 2008)'
_computing_molecular_graphics     'DIAMOND (Brandenburg & Putz, 2005)'
_computing_publication_material     'WinGX (Farrugia, 1999)'
loop_
    _atom_site_type_symbol
    _atom_site_label
    _atom_site_fract_x
    _atom_site_fract_y
    _atom_site_fract_z
    _atom_site_U_iso_or_equiv
    _atom_site_adp_type
    _atom_site_calc_flag
    _atom_site_refinement_flags
    _atom_site_occupancy
    _atom_site_disorder_assembly
    _atom_site_disorder_group
    C C1 -0.1501(2) 0.08128(8) 0.42326(7) 0.0220(3) Uani d . 1 . .
    H H1 -0.2982 0.0577 0.3924 0.026 Uiso calc R 1 . .
    C C2 -0.2436(3) 0.15417(9) 0.47693(8) 0.0249(3) Uani d . 1 . .
    H H2 -0.3473 0.201 0.4562 0.03 Uiso calc R 1 . .
    C C3 -0.1854(3) 0.15485(9) 0.55205(8) 0.0255(3) Uani d . 1 . .
    H H3 -0.2594 0.1994 0.585 0.031 Uiso calc R 1 . .
    C C4 -0.0052(2) 0.08713(9) 0.58703(7) 0.0229(3) Uani d . 1 . .
    H H4 -0.1016 0.0424 0.6194 0.028 Uiso calc R 1 . .
    C C5 0.1419(3) 0.03970(8) 0.52242(7) 0.0204(3) Uani d . 1 . .
    H H5 0.2635 0.083 0.4974 0.024 Uiso calc R 1 . .
    C C6 0.1114(3) 0.05767(9) 0.31257(7) 0.0268(3) Uani d . 1 . .
    H H6A -0.0353 0.0393 0.2795 0.032 Uiso calc R 1 . .
    H H6B 0.1814 0.0032 0.3383 0.032 Uiso calc R 1 . .
    C C7 0.3070(3) 0.09936(8) 0.26419(7) 0.0256(3) Uani d . 1 . .
    C C8 0.4705(3) 0.12937(9) 0.22357(8) 0.0312(3) Uani d . 1 . .
    H H8 0.6014 0.1534 0.1911 0.037 Uiso calc R 1 . .
    C C9 0.2870(3) -0.04105(9) 0.55155(7) 0.0229(3) Uani d . 1 . .
    H H9A 0.4102 -0.0229 0.5927 0.028 Uiso calc R 1 . .
    H H9B 0.1674 -0.0857 0.5742 0.028 Uiso calc R 1 . .
    C C10 0.6141(2) -0.13598(8) 0.50283(7) 0.0201(3) Uani d . 1 . .
    C C11 0.7222(3) -0.17820(9) 0.43096(8) 0.0269(3) Uani d . 1 . .
    H H11A 0.9074 -0.1854 0.4371 0.04 Uiso calc R 1 . .
    H H11B 0.6871 -0.1397 0.3856 0.04 Uiso calc R 1 . .
    H H11C 0.6432 -0.2373 0.4229 0.04 Uiso calc R 1 . .
    C C12 0.1406(3) 0.13903(8) 0.71258(7) 0.0235(3) Uani d . 1 . .
    C C13 0.3572(3) 0.18527(9) 0.75213(8) 0.0292(3) Uani d . 1 . .
    H H13A 0.3149 0.195 0.8075 0.044 Uiso calc R 1 . .
    H H13B 0.3885 0.2434 0.7267 0.044 Uiso calc R 1 . .
    H H13C 0.5111 0.1479 0.7483 0.044 Uiso calc R 1 . .
    O O1 -0.03843(18) 0.00939(5) 0.46538(5) 0.0208(2) Uani d . 1 . .
    O O2 0.02791(19) 0.12087(6) 0.37098(5) 0.0234(2) Uani d . 1 . .
    O O3 0.42076(17) -0.07942(6) 0.48563(5) 0.0217(2) Uani d . 1 . .
    O O4 0.68222(18) -0.15169(6) 0.56925(5) 0.0254(2) Uani d . 1 . .
    O O5 0.18437(19) 0.13295(6) 0.63443(5) 0.0272(2) Uani d . 1 . .
    O O6 -0.0477(2) 0.10886(6) 0.74305(5) 0.0322(2) Uani d . 1 . .
loop_
    _atom_site_aniso_label
    _atom_site_aniso_U_11
    _atom_site_aniso_U_22
    _atom_site_aniso_U_33
    _atom_site_aniso_U_12
    _atom_site_aniso_U_13
    _atom_site_aniso_U_23
    C1 0.0193(7) 0.0225(6) 0.0240(6) 0.0010(6) -0.0010(5) 0.0055(5)
    C2 0.0188(7) 0.0219(6) 0.0339(7) 0.0009(5) 0.0051(6) 0.0042(6)
    C3 0.0203(7) 0.0245(7) 0.0318(7) -0.0026(6) 0.0075(6) -0.0021(5)
    C4 0.0200(7) 0.0265(7) 0.0223(6) -0.0051(6) 0.0034(5) -0.0019(5)
    C5 0.0194(7) 0.0227(6) 0.0191(6) -0.0035(5) 0.0003(5) 0.0003(5)
    C6 0.0343(8) 0.0235(7) 0.0226(6) -0.0009(6) 0.0030(6) -0.0016(5)
    C7 0.0319(8) 0.0258(7) 0.0191(6) 0.0024(6) -0.0035(6) -0.0030(5)
    C8 0.0379(9) 0.0341(7) 0.0217(6) -0.0062(7) 0.0024(6) -0.0026(6)
    C9 0.0220(7) 0.0276(7) 0.0192(6) -0.0005(5) 0.0015(5) 0.0016(5)
    C10 0.0183(7) 0.0172(6) 0.0248(7) -0.0032(5) -0.0028(5) 0.0028(5)
    C11 0.0307(8) 0.0226(6) 0.0273(7) 0.0037(6) -0.0025(6) -0.0012(5)
    C12 0.0249(8) 0.0231(6) 0.0225(6) 0.0075(5) 0.0029(6) -0.0013(5)
    C13 0.0300(9) 0.0310(7) 0.0266(7) 0.0057(6) -0.0026(6) -0.0050(5)
    O1 0.0210(5) 0.0191(4) 0.0223(4) -0.0017(4) -0.0029(4) 0.0018(3)
    O2 0.0266(5) 0.0209(4) 0.0227(4) 0.0002(4) 0.0046(4) 0.0021(3)
    O3 0.0220(5) 0.0246(4) 0.0184(4) 0.0029(4) -0.0016(4) 0.0003(3)
    O4 0.0262(5) 0.0279(5) 0.0221(5) 0.0007(4) -0.0051(4) 0.0053(4)
    O5 0.0267(5) 0.0342(5) 0.0207(4) -0.0084(4) 0.0034(4) -0.0048(4)
    O6 0.0293(6) 0.0422(6) 0.0252(5) 0.0008(5) 0.0070(4) -0.0011(4)
_geom_special_details
;
All e.s.d.'s (except the e.s.d. in the dihedral angle between two l.s. planes)
are estimated using the full covariance matrix. The cell e.s.d.'s are taken
into account individually in the estimation of e.s.d.'s in distances, angles
and torsion angles; correlations between e.s.d.'s in cell parameters are only
used when they are defined by crystal symmetry. An approximate (isotropic)
treatment of cell e.s.d.'s is used for estimating e.s.d.'s involving l.s.
planes.
;
loop_
    _geom_bond_atom_site_label_1
    _geom_bond_atom_site_label_2
    _geom_bond_site_symmetry_2
    _geom_bond_distance
    _geom_bond_publ_flag
    C1 O1 . 1.4130(14) ?
    C1 O2 . 1.4165(15) ?
    C1 C2 . 1.4996(18) ?
    C1 H1 . 1 ?
    C2 C3 . 1.3164(19) ?
    C2 H2 . 0.95 ?
    C3 C4 . 1.5018(18) ?
    C3 H3 . 0.95 ?
    C4 O5 . 1.4487(15) ?
    C4 C5 . 1.5170(17) ?
    C4 H4 . 1 ?
    C5 O1 . 1.4272(15) ?
    C5 C9 . 1.5038(18) ?
    C5 H5 . 1 ?
    C6 O2 . 1.4366(15) ?
    C6 C7 . 1.453(2) ?
    C6 H6A . 0.99 ?
    C6 H6B . 0.99 ?
    C7 C8 . 1.187(2) ?
    C8 H8 . 0.95 ?
    C9 O3 . 1.4412(15) ?
    C9 H9A . 0.99 ?
    C9 H9B . 0.99 ?
    C10 O4 . 1.2100(15) ?
    C10 O3 . 1.3465(15) ?
    C10 C11 . 1.4881(18) ?
    C11 H11A . 0.98 ?
    C11 H11B . 0.98 ?
    C11 H11C . 0.98 ?
    C12 O6 . 1.1999(17) ?
    C12 O5 . 1.3550(15) ?
    C12 C13 . 1.486(2) ?
    C13 H13A . 0.98 ?
    C13 H13B . 0.98 ?
    C13 H13C . 0.98 ?
loop_
    _geom_angle_atom_site_label_1
    _geom_angle_atom_site_label_2
    _geom_angle_atom_site_label_3
    _geom_angle_site_symmetry_1
    _geom_angle_site_symmetry_3
    _geom_angle
    _geom_angle_publ_flag
    O1 C1 O2 . . 111.24(10) ?
    O1 C1 C2 . . 111.73(10) ?
    O2 C1 C2 . . 107.36(10) ?
    O1 C1 H1 . . 108.8 ?
    O2 C1 H1 . . 108.8 ?
    C2 C1 H1 . . 108.8 ?
    C3 C2 C1 . . 121.60(12) ?
    C3 C2 H2 . . 119.2 ?
    C1 C2 H2 . . 119.2 ?
    C2 C3 C4 . . 121.74(12) ?
    C2 C3 H3 . . 119.1 ?
    C4 C3 H3 . . 119.1 ?
    O5 C4 C3 . . 109.64(10) ?
    O5 C4 C5 . . 106.06(10) ?
    C3 C4 C5 . . 109.91(10) ?
    O5 C4 H4 . . 110.4 ?
    C3 C4 H4 . . 110.4 ?
    C5 C4 H4 . . 110.4 ?
    O1 C5 C9 . . 107.86(10) ?
    O1 C5 C4 . . 107.87(10) ?
    C9 C5 C4 . . 112.72(10) ?
    O1 C5 H5 . . 109.4 ?
    C9 C5 H5 . . 109.4 ?
    C4 C5 H5 . . 109.4 ?
    O2 C6 C7 . . 109.20(11) ?
    O2 C6 H6A . . 109.8 ?
    C7 C6 H6A . . 109.8 ?
    O2 C6 H6B . . 109.8 ?
    C7 C6 H6B . . 109.8 ?
    H6A C6 H6B . . 108.3 ?
    C8 C7 C6 . . 176.82(14) ?
    C7 C8 H8 . . 180 ?
    O3 C9 C5 . . 107.62(10) ?
    O3 C9 H9A . . 110.2 ?
    C5 C9 H9A . . 110.2 ?
    O3 C9 H9B . . 110.2 ?
    C5 C9 H9B . . 110.2 ?
    H9A C9 H9B . . 108.5 ?
    O4 C10 O3 . . 123.03(11) ?
    O4 C10 C11 . . 125.29(12) ?
    O3 C10 C11 . . 111.64(10) ?
    C10 C11 H11A . . 109.5 ?
    C10 C11 H11B . . 109.5 ?
    H11A C11 H11B . . 109.5 ?
    C10 C11 H11C . . 109.5 ?
    H11A C11 H11C . . 109.5 ?
    H11B C11 H11C . . 109.5 ?
    O6 C12 O5 . . 122.65(12) ?
    O6 C12 C13 . . 126.95(12) ?
    O5 C12 C13 . . 110.39(12) ?
    C12 C13 H13A . . 109.5 ?
    C12 C13 H13B . . 109.5 ?
    H13A C13 H13B . . 109.5 ?
    C12 C13 H13C . . 109.5 ?
    H13A C13 H13C . . 109.5 ?
    H13B C13 H13C . . 109.5 ?
    C1 O1 C5 . . 112.37(9) ?
    C1 O2 C6 . . 111.37(10) ?
    C10 O3 C9 . . 116.18(9) ?
    C12 O5 C4 . . 117.67(10) ?
loop_
    _geom_torsion_atom_site_label_1
    _geom_torsion_atom_site_label_2
    _geom_torsion_atom_site_label_3
    _geom_torsion_atom_site_label_4
    _geom_torsion_site_symmetry_1
    _geom_torsion_site_symmetry_2
    _geom_torsion_site_symmetry_3
    _geom_torsion_site_symmetry_4
    _geom_torsion
    _geom_torsion_publ_flag
    O1 C1 C2 C3 . . . . 10.49(18) ?
    O2 C1 C2 C3 . . . . -111.74(14) ?
    C1 C2 C3 C4 . . . . 5.0(2) ?
    C2 C3 C4 O5 . . . . 131.20(13) ?
    C2 C3 C4 C5 . . . . 14.99(17) ?
    O5 C4 C5 O1 . . . . -168.20(9) ?
    C3 C4 C5 O1 . . . . -49.76(13) ?
    O5 C4 C5 C9 . . . . 72.84(13) ?
    C3 C4 C5 C9 . . . . -168.72(11) ?
    O1 C5 C9 O3 . . . . 61.81(13) ?
    C4 C5 C9 O3 . . . . -179.22(10) ?
    O2 C1 O1 C5 . . . . 71.48(13) ?
    C2 C1 O1 C5 . . . . -48.49(14) ?
    C9 C5 O1 C1 . . . . -168.46(10) ?
    C4 C5 O1 C1 . . . . 69.51(12) ?
    O1 C1 O2 C6 . . . . 62.63(13) ?
    C2 C1 O2 C6 . . . . -174.84(10) ?
    C7 C6 O2 C1 . . . . -175.81(11) ?
    O4 C10 O3 C9 . . . . -3.13(16) ?
    C11 C10 O3 C9 . . . . 174.60(11) ?
    C5 C9 O3 C10 . . . . 162.29(10) ?
    O6 C12 O5 C4 . . . . -0.61(17) ?
    C13 C12 O5 C4 . . . . 178.21(10) ?
    C3 C4 O5 C12 . . . . 95.77(13) ?
    C5 C4 O5 C12 . . . . -145.60(10) ?
loop_
    _geom_hbond_atom_site_label_D
    _geom_hbond_atom_site_label_H
    _geom_hbond_atom_site_label_A
    _geom_hbond_site_symmetry_A
    _geom_hbond_distance_DH
    _geom_hbond_distance_HA
    _geom_hbond_distance_DA
    _geom_hbond_angle_DHA
    C8 H8 O4 4_654 0.95 2.37 3.2139(17) 148.5
    C11 H11B O6 4_554 0.98 2.58 3.4869(16) 154.3
    C13 H13C O6 1_655 0.98 2.38 3.3152(19) 159.4
_iucr_refine_instructions_details
;
TITL cu_11fm_mp2_0m in P2(1)2(1)2(1)
CELL  1.54178   5.2277  14.8549  17.0509   90.000   90.000   90.000
ZERR     4.00   0.0002   0.0005   0.0005    0.000    0.000    0.000
LATT  -1
SYMM  1/2 + X, 1/2 - Y, - Z
SYMM  - X, 1/2 + Y, 1/2 - Z
SYMM  1/2 - X, - Y, 1/2 + Z
SFAC  C    H    O
UNIT  52   64   24
MERG   2
EQIV $1 1+x,y,z
EQIV $2 1/2-x,-y,-1/2+z
EQIV $3 3/2-x,-y,-1/2+z
HTAB C5 O2
HTAB C6 O1
HTAB C8 O4_$3
HTAB C11 O6_$2
HTAB C13 O6_$1
FMAP   2
PLAN    5
SIZE     0.06   0.06   0.28
ACTA
LIST 4
BOND   $H
CONF
L.S.   4
TEMP  -173.12
WGHT    0.028100    0.177200
FVAR       0.41944
C1    1   -0.150074    0.081278    0.423263    11.00000    0.01931    0.02250 =
         0.02405    0.00552   -0.00098    0.00099
AFIX  13
H1    2   -0.298153    0.057665    0.392357    11.00000   -1.20000
AFIX   0
C2    1   -0.243599    0.154166    0.476932    11.00000    0.01878    0.02194 =
         0.03387    0.00422    0.00514    0.00089
AFIX  43
H2    2   -0.347332    0.200985    0.456221    11.00000   -1.20000
AFIX   0
C3    1   -0.185445    0.154848    0.552049    11.00000    0.02026    0.02446 =
         0.03181   -0.00213    0.00750   -0.00255
AFIX  43
H3    2   -0.259450    0.199355    0.585002    11.00000   -1.20000
AFIX   0
C4    1   -0.005209    0.087129    0.587030    11.00000    0.02004    0.02647 =
         0.02234   -0.00189    0.00339   -0.00510
AFIX  13
H4    2   -0.101557    0.042430    0.619442    11.00000   -1.20000
AFIX   0
C5    1    0.141852    0.039701    0.522415    11.00000    0.01938    0.02268 =
         0.01911    0.00033    0.00034   -0.00355
AFIX  13
H5    2    0.263545    0.083012    0.497440    11.00000   -1.20000
AFIX   0
C6    1    0.111354    0.057667    0.312566    11.00000    0.03432    0.02347 =
         0.02256   -0.00157    0.00297   -0.00095
AFIX  23
H6A   2   -0.035344    0.039329    0.279505    11.00000   -1.20000
H6B   2    0.181354    0.003217    0.338262    11.00000   -1.20000
AFIX   0
C7    1    0.307005    0.099360    0.264187    11.00000    0.03189    0.02585 =
         0.01906   -0.00304   -0.00348    0.00238
C8    1    0.470519    0.129373    0.223571    11.00000    0.03786    0.03411 =
         0.02168   -0.00265    0.00241   -0.00624
AFIX 163
H8    2    0.601380    0.153393    0.191065    11.00000   -1.20000
AFIX   0
C9    1    0.286992   -0.041049    0.551546    11.00000    0.02198    0.02761 =
         0.01921    0.00157    0.00151   -0.00051
AFIX  23
H9A   2    0.410168   -0.022891    0.592713    11.00000   -1.20000
H9B   2    0.167439   -0.085735    0.574174    11.00000   -1.20000
AFIX   0
C10   1    0.614059   -0.135983    0.502828    11.00000    0.01828    0.01719 =
         0.02484    0.00276   -0.00280   -0.00320
C11   1    0.722188   -0.178200    0.430959    11.00000    0.03072    0.02260 =
         0.02733   -0.00123   -0.00253    0.00374
AFIX 137
H11A  2    0.907443   -0.185416    0.437111    11.00000   -1.50000
H11B  2    0.687111   -0.139676    0.385557    11.00000   -1.50000
H11C  2    0.643219   -0.237309    0.422879    11.00000   -1.50000
AFIX   0
C12   1    0.140612    0.139029    0.712579    11.00000    0.02492    0.02306 =
         0.02247   -0.00132    0.00294    0.00752
C13   1    0.357238    0.185273    0.752128    11.00000    0.03000    0.03097 =
         0.02659   -0.00504   -0.00257    0.00571
AFIX 137
H13A  2    0.314918    0.195047    0.807468    11.00000   -1.50000
H13B  2    0.388480    0.243397    0.726685    11.00000   -1.50000
H13C  2    0.511148    0.147865    0.748309    11.00000   -1.50000
AFIX   0
O1    3   -0.038428    0.009392    0.465376    11.00000    0.02102    0.01912 =
         0.02229    0.00181   -0.00286   -0.00168
O2    3    0.027914    0.120872    0.370977    11.00000    0.02662    0.02089 =
         0.02271    0.00209    0.00458    0.00019
O3    3    0.420761   -0.079419    0.485634    11.00000    0.02200    0.02459 =
         0.01841    0.00031   -0.00156    0.00293
O4    3    0.682223   -0.151689    0.569249    11.00000    0.02616    0.02790 =
         0.02205    0.00530   -0.00506    0.00068
O5    3    0.184374    0.132948    0.634429    11.00000    0.02665    0.03416 =
         0.02069   -0.00480    0.00339   -0.00841
O6    3   -0.047666    0.108860    0.743055    11.00000    0.02930    0.04217 =
         0.02516   -0.00113    0.00697    0.00076
HKLF    4  1.0  1.00  0.00  0.00  0.00  1.00  0.00  0.00  0.00  1.00
REM  cu_11fm_mp2_0m in P2(1)2(1)2(1)
REM R1 =  0.0233 for   2113 Fo > 4sig(Fo)  and  0.0243 for all   2184 data
REM    174 parameters refined using      0 restraints
END
WGHT      0.0281      0.1772
REM Highest difference peak  0.100,  deepest hole -0.115,  1-sigma level  0.028
Q1    1  -0.0791  0.0762  0.2669  11.00000  0.05    0.10
Q2    1  -0.1059  0.1731  0.5062  11.00000  0.05    0.10
Q3    1   0.0959  0.0327  0.4929  11.00000  0.05    0.10
Q4    1  -0.0950  0.1214  0.5630  11.00000  0.05    0.09
Q5    1   0.1911  0.0644  0.5035  11.00000  0.05    0.09
;
