# Supplementary material for: Prop-2-yn-1-yl 4,6-di-O-acetyl-2,3-dide­oxy-α-d-erythro-hex-2-enopyran­o­side
Source: Acta Crystallogr Sect E Struct Rep Online. 2011 Nov 16;67(Pt 12):o3308. doi: 10.1107/S1600536811047246 (PMC3238960; doi:10.1107/S1600536811047246)
Supplement: Supplementary file 2 [file e-67-o3308-Isup2.hkl]

#
# h,k,l, Fc-squared, Fo-squared, sigma(Fo-squared) and status flag
#
data_I
_shelx_title ' cu_11fm_mp2_0m in P2(1)2(1)2(1)'
_shelx_refln_list_code          4
_shelx_F_calc_maximum       75.23
_exptl_crystal_F_000       568.00
_reflns_d_resolution_high  0.8532
 
loop_
 _symmetry_equiv_pos_as_xyz
 'x, y, z'
 'x+1/2, -y+1/2, -z'
 '-x, y+1/2, -z+1/2'
 '-x+1/2, -y, z+1/2'
 
_cell_length_a     5.2277
_cell_length_b    14.8549
_cell_length_c    17.0509
_cell_angle_alpha  90.000
_cell_angle_beta   90.000
_cell_angle_gamma  90.000
 
_shelx_F_squared_multiplier     1.000
 
loop_
 _refln_index_h
 _refln_index_k
 _refln_index_l
 _refln_F_squared_calc
 _refln_F_squared_meas
 _refln_F_squared_sigma
 _refln_observed_status
   2   0   0       41.00       37.97      4.09 o
   4   0   0        0.59        1.25      1.79 o
   6   0   0      178.79      181.32     10.34 o
   1   1   0      923.25      864.37     37.80 o
   2   1   0      854.68      861.87     31.07 o
   3   1   0       43.57       48.51      3.80 o
   4   1   0      190.40      193.98      6.53 o
   5   1   0       78.25       82.85      4.59 o
   6   1   0       26.30       18.59      3.13 o
   2   2   0     1839.34     1829.62     41.78 o
   3   2   0      827.41      854.50     31.75 o
   4   2   0        1.81        2.46      1.36 o
   5   2   0       94.06       86.90      5.88 o
   6   2   0        0.15       -0.63      1.71 o
   1   3   0     3813.03     3587.18     74.32 o
   2   3   0      279.55      263.97      6.83 o
   3   3   0      690.89      631.19     20.72 o
   4   3   0        5.24        5.97      1.79 o
   5   3   0        0.22        1.06      1.58 o
   6   3   0       14.80       12.11      2.73 o
   1   4   0     5660.30     5474.32    113.23 o
   2   4   0       34.29       42.40      1.52 o
   3   4   0      221.80      213.57      6.59 o
   4   4   0       12.79       10.94      1.68 o
   5   4   0      178.48      200.42     13.36 o
   1   5   0      818.88      862.30     15.23 o
   2   5   0     1469.84     1576.47     33.81 o
   3   5   0        2.23        0.88      0.85 o
   4   5   0       61.55       64.31      3.37 o
   5   5   0      228.14      214.57     13.81 o
   0   6   0      738.09      814.35     20.33 o
   1   6   0      546.96      532.82      9.79 o
   2   6   0     1458.59     1490.31     28.61 o
   3   6   0       52.42       56.86      1.97 o
   4   6   0       25.84       29.79      2.46 o
   5   6   0        6.54        4.89      3.13 o
   1   7   0      982.91     1016.96     18.04 o
   2   7   0       44.05       47.33      1.59 o
   3   7   0       49.69       51.71      2.02 o
   4   7   0        4.69        5.78      1.30 o
   5   7   0       88.18       90.83      7.90 o
   0   8   0      847.09      929.48     26.76 o
   1   8   0       13.15       14.81      1.15 o
   2   8   0      799.93      780.89     10.88 o
   3   8   0     1884.17     1899.02     26.51 o
   4   8   0      159.72      178.47      5.80 o
   5   8   0      139.28      129.48      5.04 o
   1   9   0      235.07      239.03      3.75 o
   2   9   0       69.41       71.49      1.70 o
   3   9   0      710.01      716.82     10.91 o
   4   9   0      438.53      462.69     10.48 o
   5   9   0        0.07        1.23      1.06 o
   0  10   0      271.72      289.69      6.96 o
   1  10   0      167.05      165.40      2.89 o
   2  10   0     1181.16     1191.21     15.73 o
   3  10   0       27.57       26.14      2.08 o
   4  10   0      152.88      155.59      4.34 o
   1  11   0      150.85      139.55      2.74 o
   2  11   0        0.01       -0.38      0.71 o
   3  11   0        7.45        8.53      1.04 o
   4  11   0      409.59      409.50      8.75 o
   0  12   0        1.47        2.97      1.18 o
   1  12   0       32.31       32.97      1.97 o
   2  12   0       17.03       17.24      1.34 o
   3  12   0     1107.90     1137.08     17.12 o
   4  12   0       29.77       28.05      1.67 o
   1  13   0      725.91      697.72     12.56 o
   2  13   0      347.76      367.71      6.52 o
   3  13   0       57.49       61.20      2.00 o
   4  13   0       56.10       55.75      3.15 o
   0  14   0      135.63      130.68     11.31 o
   1  14   0       33.53       31.89      2.17 o
   2  14   0       16.16       19.16      1.41 o
   3  14   0       14.13       15.62      1.20 o
   1  15   0       15.42       21.45      2.13 o
   2  15   0       76.55       87.00      2.57 o
   3  15   0        3.98        2.63      1.13 o
   0  16   0        1.44        1.48      3.18 o
   1  16   0      110.46      105.96      4.77 o
   2  16   0      246.90      224.58      7.92 o
   1  17   0       17.86       18.27      3.72 o
   1   0   1      464.05      456.95     14.15 o
   2   0   1      225.02      204.66      6.03 o
   3   0   1        0.69        1.78      1.54 o
   4   0   1      392.31      397.08     11.19 o
   5   0   1      109.82      115.58      7.08 o
   6   0   1      102.12       97.31      4.72 o
  -6   1   1       52.10       47.23      4.95 o
  -5   1   1      419.60      436.76     15.86 o
  -4   1   1      356.32      352.25     10.33 o
  -3   1   1      205.22      207.80      9.42 o
  -2   1   1        4.70        4.97      0.70 o
  -1   1   1     3230.62     3142.25    138.52 o
   1   1   1     3235.83     3111.44    138.41 o
   2   1   1        4.89        4.27      1.46 o
   3   1   1      203.63      202.31     13.24 o
   4   1   1      357.72      354.28     10.24 o
   5   1   1      421.90      410.56     16.02 o
   6   1   1       52.54       49.85      4.60 o
  -6   2   1      112.46      105.44      7.28 o
  -5   2   1      100.30      107.74      6.23 o
  -4   2   1       92.68       93.98      4.24 o
  -3   2   1        3.58        3.85      1.02 o
  -2   2   1      669.91      647.08     15.13 o
  -1   2   1      186.40      175.57      4.19 o
   0   2   1      179.05      167.72      3.74 o
   1   2   1      187.22      178.22      4.29 o
   2   2   1      671.02      616.84     17.25 o
   3   2   1        3.72        5.26      2.39 o
   4   2   1       93.83       99.79      5.38 o
   5   2   1      100.59      105.07      6.92 o
   6   2   1      111.41      118.57      7.56 o
  -5   3   1      175.14      186.06      8.63 o
  -4   3   1      187.80      183.77      6.46 o
  -3   3   1      278.81      260.18      9.06 o
  -2   3   1       96.11       92.25      4.82 o
  -1   3   1      764.54      745.34     14.18 o
   0   3   1     1957.36     1865.53     34.38 o
   1   3   1      769.00      753.24     14.19 o
   2   3   1       96.21       90.45      4.28 o
   3   3   1      279.84      274.10     24.73 o
   4   3   1      187.71      186.73     11.44 o
   5   3   1      177.87      184.95     20.69 o
   6   3   1      179.99      166.54      9.78 o
  -5   4   1       55.03       50.64      6.65 o
  -4   4   1      143.15      142.24      4.41 o
  -3   4   1      187.63      174.64      6.18 o
  -2   4   1     1166.24     1239.99     37.43 o
  -1   4   1     3444.12     3362.35     57.74 o
   0   4   1     3360.42     3291.92     66.82 o
   1   4   1     3433.15     3422.62     62.60 o
   2   4   1     1158.57     1195.76     30.60 o
   3   4   1      188.77      173.57      9.24 o
   4   4   1      144.49      146.07      8.05 o
   5   4   1       54.53       51.61      6.71 o
  -5   5   1      317.89      356.62     19.67 o
  -4   5   1      799.86      797.63     18.05 o
  -3   5   1       51.67       52.43      2.40 o
  -2   5   1      413.23      444.83     11.73 o
  -1   5   1      938.00      919.61     16.44 o
   0   5   1       44.85       33.58      1.31 o
   1   5   1      944.37      945.72     16.43 o
   2   5   1      414.48      427.80     23.59 o
   3   5   1       52.34       51.94      2.26 o
   4   5   1      805.16      792.03     18.58 o
   5   5   1      317.44      338.88     19.38 o
  -5   6   1       40.27       42.06      6.03 o
  -4   6   1      115.44      122.05      4.66 o
  -3   6   1       82.54       87.16      2.55 o
  -2   6   1      595.71      621.10     12.52 o
  -1   6   1      817.58      807.26     13.40 o
   0   6   1       61.27       55.36      1.94 o
   1   6   1      817.77      796.14     14.31 o
   2   6   1      595.49      629.48     13.83 o
   3   6   1       82.30       83.84      2.59 o
   4   6   1      114.53      117.78      4.55 o
   5   6   1       39.84       37.57      5.80 o
  -5   7   1       50.48       47.62      3.81 o
  -4   7   1      211.43      209.34      5.69 o
  -3   7   1      291.81      283.66      5.23 o
  -2   7   1      445.16      451.03      7.45 o
  -1   7   1      403.61      405.61      7.32 o
   0   7   1      105.12       99.92      2.33 o
   1   7   1      400.43      407.49      8.51 o
   2   7   1      446.12      456.74      8.58 o
   3   7   1      291.14      282.26      4.53 o
   4   7   1      208.16      195.56      6.38 o
   5   7   1       52.13       46.61      5.91 o
  -5   8   1      207.88      202.18      6.39 o
  -4   8   1       67.89       61.85      4.93 o
  -3   8   1      669.83      658.73     10.72 o
  -2   8   1      597.65      585.75      9.16 o
  -1   8   1      642.06      657.42     11.27 o
   0   8   1        1.17        0.31      0.65 o
   1   8   1      635.74      645.10     12.02 o
   2   8   1      595.49      580.97      8.37 o
   3   8   1      666.78      658.24      9.39 o
   4   8   1       68.64       65.57      2.99 o
   5   8   1      207.41      210.99     12.50 o
  -5   9   1      102.10       99.44      3.81 o
  -4   9   1      113.41      120.56      4.35 o
  -3   9   1      173.68      166.01      3.45 o
  -2   9   1       56.55       53.90      1.72 o
  -1   9   1      498.02      510.10      7.55 o
   0   9   1      219.99      221.92      6.14 o
   1   9   1      495.84      503.22      8.30 o
   2   9   1       58.92       61.07      1.65 o
   3   9   1      173.42      159.50      3.18 o
   4   9   1      113.62      114.55      3.45 o
   5   9   1      101.68      100.75      8.33 o
  -5  10   1       58.31       54.57      5.00 o
  -4  10   1      151.83      153.74      4.29 o
  -3  10   1      220.43      227.66      4.37 o
  -2  10   1      613.94      610.40     10.33 o
  -1  10   1      241.57      234.38      3.78 o
   0  10   1       28.22       30.94      1.42 o
   1  10   1      242.00      236.02      3.77 o
   2  10   1      614.25      610.89      7.83 o
   3  10   1      219.59      224.04      4.05 o
   4  10   1      150.86      149.63      4.23 o
  -4  11   1        7.97        9.05      1.24 o
  -3  11   1       49.21       48.51      2.01 o
  -2  11   1      281.02      289.42      5.44 o
  -1  11   1       57.95       54.11      1.72 o
   0  11   1      166.79      167.76      3.54 o
   1  11   1       57.21       51.45      1.62 o
   2  11   1      281.23      283.82      4.57 o
   3  11   1       48.42       44.13      1.84 o
   4  11   1        8.36        8.97      1.22 o
  -4  12   1       61.20       54.32      2.86 o
  -3  12   1      158.23      160.71      3.50 o
  -2  12   1      629.26      639.58      9.89 o
  -1  12   1        6.83       10.42      1.01 o
   0  12   1       45.72       43.17      2.10 o
   1  12   1        6.36        8.72      0.92 o
   2  12   1      628.89      646.59      9.60 o
   3  12   1      156.08      155.52      3.66 o
   4  12   1       61.53       55.43      2.21 o
  -4  13   1        2.66        3.18      1.26 o
  -3  13   1       51.88       62.02      2.34 o
  -2  13   1      207.81      218.26      4.24 o
  -1  13   1       85.06       88.94      3.52 o
   0  13   1        5.87        7.91      1.75 o
   1  13   1       83.55       80.98      2.80 o
   2  13   1      207.17      214.54      4.28 o
   3  13   1       50.80       49.16      1.88 o
   4  13   1        2.69        2.76      1.31 o
  -3  14   1      106.57      101.84      2.77 o
  -2  14   1      175.46      180.53      3.91 o
  -1  14   1      202.50      205.52      5.73 o
   0  14   1        0.45        1.46      2.03 o
   1  14   1      203.88      191.63      4.75 o
   2  14   1      175.18      187.63      3.98 o
   3  14   1      106.67      104.84      2.74 o
  -3  15   1       22.87       17.44      1.79 o
  -2  15   1       70.19       69.80      2.43 o
  -1  15   1       52.08       48.95      2.91 o
   0  15   1       43.63       26.09      5.29 o
   1  15   1       50.94       46.69      2.89 o
   2  15   1       71.26       71.86      2.16 o
   3  15   1       23.21       20.40      2.44 o
  -2  16   1       36.85       36.07      5.51 o
  -1  16   1       58.48       58.96      4.42 o
   0  16   1        7.98        5.66      2.49 o
   1  16   1       58.84       61.49      3.75 o
   2  16   1       37.43       32.65      1.77 o
  -1  17   1      125.62      131.53      7.73 o
   0  17   1        3.09        2.25      1.99 o
   1  17   1      122.52      123.93      5.78 o
   1   0   2     1395.73     1178.66     29.16 o
   2   0   2     1346.65     1335.90     30.79 o
   3   0   2      253.40      247.93      9.45 o
   4   0   2       29.16       26.02      3.17 o
   5   0   2       15.75       14.65      2.30 o
   6   0   2       29.66       22.00      3.41 o
  -5   1   2       88.69       92.07      5.74 o
  -4   1   2      310.46      297.65      9.07 o
  -3   1   2      683.67      666.62     18.60 o
  -2   1   2      583.23      574.94     13.65 o
  -1   1   2     2321.83     2036.35     49.75 o
   0   1   2       27.55       23.12      0.89 o
   1   1   2     2319.81     2092.67     68.55 o
   2   1   2      585.93      562.66     16.05 o
   3   1   2      681.20      652.18     25.12 o
   4   1   2      307.73      316.80     10.50 o
   5   1   2       88.57       90.32      5.71 o
   6   1   2       48.78       50.76      4.72 o
  -5   2   2       88.59      101.54      6.05 o
  -4   2   2      331.92      327.75      8.19 o
  -3   2   2      877.90      859.76     28.29 o
  -2   2   2      563.41      543.94     14.84 o
  -1   2   2     3341.86     3096.15     99.65 o
   0   2   2     2443.42     2213.12     44.86 o
   1   2   2     3338.92     3080.97     63.95 o
   2   2   2      561.22      544.16     17.89 o
   3   2   2      879.77      851.11     38.04 o
   4   2   2      334.06      324.78     13.84 o
   5   2   2       88.38      100.83      7.65 o
   6   2   2       30.93       23.42      3.35 o
  -5   3   2      287.29      321.49     12.53 o
  -4   3   2      238.74      229.77      6.05 o
  -3   3   2      469.56      430.42     10.72 o
  -2   3   2      120.46      136.12      4.58 o
   0   3   2     1057.54     1092.51     22.48 o
   2   3   2      119.45      137.89      9.49 o
   3   3   2      466.89      426.05     19.41 o
   4   3   2      236.04      235.25     10.99 o
   5   3   2      285.16      307.13     35.89 o
   6   3   2      201.48      198.26     11.03 o
  -5   4   2       77.26       76.96      7.62 o
  -4   4   2      156.43      160.85      4.80 o
  -3   4   2      171.81      178.75      5.27 o
  -2   4   2     1316.77     1353.06     41.43 o
  -1   4   2       60.96       59.42      1.54 o
   0   4   2     1160.24     1237.97     25.56 o
   1   4   2       60.20       55.38      1.90 o
   2   4   2     1317.37     1344.22     33.87 o
   3   4   2      171.67      168.36     11.17 o
   4   4   2      157.62      162.32      8.71 o
   5   4   2       76.08       81.85      7.79 o
  -5   5   2      213.51      223.84     14.15 o
  -4   5   2      383.26      398.12      9.36 o
  -3   5   2     1353.08     1285.24     18.53 o
  -2   5   2     1281.97     1301.39     32.96 o
  -1   5   2      201.50      202.89      3.86 o
   0   5   2       94.70      115.03      2.90 o
   1   5   2      201.61      198.25      4.42 o
   2   5   2     1287.62     1300.30     28.72 o
   3   5   2     1345.14     1273.31     22.47 o
   4   5   2      381.55      396.95     16.56 o
   5   5   2      210.75      217.07     13.98 o
  -5   6   2      126.63      124.40     13.70 o
  -4   6   2      280.72      271.59      6.86 o
  -3   6   2       31.66       33.44      1.63 o
  -2   6   2      268.79      282.01      6.17 o
  -1   6   2      102.83      109.39      2.53 o
   0   6   2     1143.99     1240.11     21.73 o
   1   6   2      102.11      111.24      5.17 o
   2   6   2      268.01      273.73      4.88 o
   3   6   2       33.21       33.76      1.39 o
   4   6   2      283.42      265.64      7.72 o
   5   6   2      126.44      131.70      9.83 o
  -5   7   2       64.52       71.15      2.87 o
  -4   7   2      458.69      472.99      9.36 o
  -3   7   2      103.68      105.81      3.22 o
  -2   7   2      818.11      813.67     14.88 o
  -1   7   2     1650.55     1787.43     28.47 o
   0   7   2      912.63      885.07     19.74 o
   1   7   2     1651.07     1709.01     41.73 o
   2   7   2      811.42      818.72     13.87 o
   3   7   2      105.81      101.97      2.33 o
   4   7   2      455.58      458.66     11.89 o
   5   7   2       64.73       70.31      6.82 o
  -5   8   2       55.62       53.50      3.72 o
  -4   8   2      100.93       95.46      3.02 o
  -3   8   2       54.95       55.59      1.98 o
  -2   8   2        2.51        1.87      0.61 o
  -1   8   2      159.73      163.47      3.21 o
   0   8   2      393.80      397.11      8.46 o
   1   8   2      158.41      159.84      3.84 o
   2   8   2        2.43        3.89      0.97 o
   3   8   2       54.54       52.53      1.75 o
   4   8   2       99.13       92.65      3.06 o
   5   8   2       55.62       42.41      3.62 o
  -5   9   2        2.72        1.88      1.08 o
  -4   9   2       15.30       19.23      1.49 o
  -3   9   2     1162.34     1203.04     17.32 o
  -2   9   2      738.79      746.81     10.70 o
  -1   9   2       87.98       89.87      2.13 o
   0   9   2      132.75      129.85      4.38 o
   1   9   2       87.93       92.04      2.35 o
   2   9   2      741.88      762.09      9.78 o
   3   9   2     1161.01     1190.19     15.47 o
   4   9   2       15.14       18.07      1.53 o
   5   9   2        2.67        2.95      1.68 o
  -4  10   2       27.85       27.71      1.72 o
  -3  10   2       53.34       57.29      1.99 o
  -2  10   2      678.52      682.44      9.73 o
  -1  10   2       32.20       29.64      1.25 o
   0  10   2      490.75      499.60      8.09 o
   1  10   2       32.55       30.17      1.54 o
   2  10   2      680.15      679.78      9.09 o
   3  10   2       53.84       52.03      1.83 o
   4  10   2       28.11       29.80      1.90 o
  -4  11   2      210.35      200.75      4.99 o
  -3  11   2      187.77      197.31      3.92 o
  -2  11   2      604.96      600.63     10.15 o
  -1  11   2       86.15       86.42      2.24 o
   0  11   2      578.27      566.28      9.55 o
   1  11   2       84.16       81.21      2.08 o
   2  11   2      608.64      601.07      7.62 o
   3  11   2      188.30      191.53      3.79 o
   4  11   2      210.60      194.46      4.92 o
  -4  12   2       71.80       72.43      2.46 o
  -3  12   2       62.83       70.03      3.80 o
  -2  12   2      172.73      169.25      3.61 o
  -1  12   2       31.64       28.30      1.46 o
   0  12   2      701.90      678.89     11.58 o
   1  12   2       32.17       30.82      1.66 o
   2  12   2      171.90      167.12      3.51 o
   3  12   2       64.24       69.40      2.33 o
   4  12   2       71.69       70.08      3.17 o
  -4  13   2       25.82       21.73      2.44 o
  -3  13   2      170.48      170.73      3.87 o
  -2  13   2      203.42      204.35      4.36 o
  -1  13   2      276.58      291.14      7.32 o
   0  13   2       29.24       27.40      2.26 o
   1  13   2      275.50      272.95      5.02 o
   2  13   2      203.46      214.76      4.23 o
   3  13   2      169.75      168.81      3.66 o
   4  13   2       25.87       25.18      3.30 o
  -3  14   2       40.54       39.77      1.58 o
  -2  14   2       51.61       51.22      3.61 o
  -1  14   2      129.61      136.20      4.81 o
   0  14   2      296.47      269.26      8.66 o
   1  14   2      128.56      127.90      3.69 o
   2  14   2       50.82       53.72      2.25 o
   3  14   2       40.94       44.59      1.98 o
  -3  15   2      178.27      172.85      8.81 o
  -2  15   2      190.83      183.69      4.25 o
  -1  15   2      102.88      106.63      4.81 o
   0  15   2       11.60        5.80      3.69 o
   1  15   2      103.66       99.30      4.28 o
   2  15   2      193.34      193.92      3.82 o
   3  15   2      177.69      185.41      9.38 o
  -2  16   2       49.32       45.83      3.00 o
  -1  16   2      193.53      182.96      7.91 o
   0  16   2      241.45      245.83     14.10 o
   1  16   2      193.04      193.10      6.66 o
   2  16   2       49.02       52.20      3.04 o
  -1  17   2       35.06       42.91      4.21 o
   0  17   2      276.26      263.16      9.77 o
   1  17   2       35.21       37.12      4.38 o
   1   0   3     1848.30     1809.85     43.89 o
   2   0   3     1571.69     1498.33     36.92 o
   3   0   3      194.30      173.35      6.21 o
   4   0   3       66.40       66.00      3.17 o
   5   0   3       41.85       38.73      3.68 o
  -5   1   3       31.52       30.60      3.60 o
  -4   1   3      157.60      164.82      5.37 o
  -3   1   3       79.39       72.26      2.77 o
  -2   1   3      742.80      711.86     16.68 o
  -1   1   3     2259.20     2097.77     50.23 o
   0   1   3     2869.07     2668.34     54.04 o
   1   1   3     2237.55     2049.51     50.07 o
   2   1   3      747.50      686.79     15.86 o
   3   1   3       79.18       71.45      3.64 o
   4   1   3      156.89      157.16      8.90 o
   5   1   3       31.22       24.16      3.43 o
   6   1   3       32.61       32.40      4.04 o
  -5   2   3       81.52       83.04      5.38 o
  -4   2   3      246.88      245.48      7.31 o
  -3   2   3       76.84       76.95      2.72 o
  -2   2   3      340.43      327.81      9.25 o
  -1   2   3     2789.89     2616.76     54.79 o
   0   2   3      481.66      466.46      9.90 o
   1   2   3     2791.51     2660.29     54.73 o
   2   2   3      337.35      307.18      8.74 o
   3   2   3       78.64       73.43      3.14 o
   4   2   3      242.08      249.72      8.36 o
   5   2   3       80.73       77.92      5.62 o
   6   2   3       32.89       31.38      3.87 o
  -5   3   3        9.79       16.60      2.99 o
  -4   3   3      141.50      136.40      4.27 o
  -3   3   3      136.45      129.73      3.87 o
  -2   3   3      166.45      170.92      5.49 o
  -1   3   3     5535.31     5455.69    111.87 o
   0   3   3     5146.54     4946.65    100.07 o
   1   3   3     5525.74     5350.64    126.50 o
   2   3   3      165.12      159.43      6.73 o
   3   3   3      135.81      127.52      7.90 o
   4   3   3      139.20      128.11      7.56 o
   5   3   3       10.71       12.45      4.04 o
  -5   4   3       39.63       36.15      5.63 o
  -4   4   3      118.08      119.66      4.09 o
  -3   4   3      295.65      283.59      5.72 o
  -2   4   3      335.09      375.84     12.56 o
  -1   4   3     1333.80     1351.49     23.32 o
   0   4   3       33.87       46.84      1.75 o
   1   4   3     1337.91     1347.64     23.63 o
   2   4   3      339.74      350.14      7.43 o
   3   4   3      293.38      270.07      8.76 o
   4   4   3      118.38      123.18      7.37 o
   5   4   3       38.74       34.10      5.46 o
  -5   5   3       65.08       62.70      3.29 o
  -4   5   3      116.54      125.40      3.47 o
  -3   5   3      285.23      268.48      4.79 o
  -2   5   3       15.73       15.59      1.91 o
  -1   5   3     3063.77     3177.94     50.04 o
   0   5   3       62.72       54.36      1.75 o
   1   5   3     3047.95     3077.91     58.06 o
   2   5   3       16.06       16.55      1.09 o
   3   5   3      285.47      259.28      5.04 o
   4   5   3      116.90      125.31      7.58 o
   5   5   3       65.17       59.40      7.11 o
  -5   6   3       28.03       29.12      2.28 o
  -4   6   3       55.72       57.06      2.41 o
  -3   6   3      479.68      501.04      8.45 o
  -2   6   3      342.81      355.52      6.99 o
  -1   6   3      330.60      363.61      6.56 o
   0   6   3       72.32       77.26      2.22 o
   1   6   3      330.39      359.92      7.04 o
   2   6   3      343.09      356.85      6.08 o
   3   6   3      477.47      479.83      8.01 o
   4   6   3       54.85       57.12      6.20 o
   5   6   3       28.59       30.30      4.89 o
  -5   7   3        9.62       13.52      1.48 o
  -4   7   3       32.07       30.81      1.86 o
  -3   7   3      194.57      203.89      4.30 o
  -2   7   3      148.26      164.09      3.55 o
  -1   7   3     1076.17     1124.52     18.94 o
   0   7   3     1232.20     1272.80     25.87 o
   1   7   3     1081.76     1108.35     25.24 o
   2   7   3      144.37      157.88      3.31 o
   3   7   3      192.41      187.24      3.41 o
   4   7   3       31.12       30.81      2.09 o
   5   7   3        9.42        8.87      3.18 o
  -5   8   3       32.39       28.65      1.85 o
  -4   8   3       94.04       87.35      2.98 o
  -3   8   3      375.51      387.34      8.30 o
  -2   8   3       57.06       59.04      1.64 o
  -1   8   3     2038.63     2137.55     30.43 o
   0   8   3      160.06      168.83      3.75 o
   1   8   3     2043.91     2141.66     38.88 o
   2   8   3       56.20       57.64      1.85 o
   3   8   3      370.92      365.65      5.81 o
   4   8   3       93.33       87.30      2.95 o
   5   8   3       32.73       29.04      5.80 o
  -5   9   3       20.59       18.04      1.67 o
  -4   9   3       39.31       38.29      2.15 o
  -3   9   3       18.89       22.61      1.54 o
  -2   9   3      107.57      106.10      2.41 o
  -1   9   3       10.96        8.25      0.83 o
   0   9   3        1.89        1.18      0.67 o
   1   9   3       11.27        9.12      0.84 o
   2   9   3      106.30      107.61      2.25 o
   3   9   3       18.86       19.56      1.22 o
   4   9   3       37.82       41.30      2.77 o
   5   9   3       21.24       10.97      2.79 o
  -4  10   3      252.15      236.20      5.72 o
  -3  10   3      149.31      155.06      3.69 o
  -2  10   3      152.83      148.79      3.07 o
  -1  10   3       96.99       99.43      2.16 o
   0  10   3      206.65      206.76      5.38 o
   1  10   3       96.06       98.57      2.59 o
   2  10   3      153.38      153.76      3.06 o
   3  10   3      146.03      145.67      3.03 o
   4  10   3      252.90      237.08      5.71 o
  -4  11   3      166.67      163.30      4.33 o
  -3  11   3        7.36        8.14      1.17 o
  -2  11   3      175.86      180.26      3.75 o
  -1  11   3      281.50      272.87      4.77 o
   0  11   3        5.98        5.66      1.10 o
   1  11   3      280.35      269.52      5.02 o
   2  11   3      176.55      183.45      3.69 o
   3  11   3        7.13        7.43      0.99 o
   4  11   3      169.35      170.33      4.76 o
  -4  12   3       52.02       50.54      2.05 o
  -3  12   3      169.75      171.08      4.00 o
  -2  12   3      357.80      358.96      5.90 o
  -1  12   3      203.90      198.67      7.26 o
   0  12   3        4.29        6.87      1.02 o
   1  12   3      204.45      194.73      3.66 o
   2  12   3      356.48      376.23      5.82 o
   3  12   3      169.32      165.03      3.45 o
   4  12   3       50.41       52.18      3.09 o
  -3  13   3       67.76       68.67      2.25 o
  -2  13   3       28.18       27.73      1.80 o
  -1  13   3       12.90       13.27      1.91 o
   0  13   3      402.73      381.49      8.39 o
   1  13   3       13.06       11.58      1.16 o
   2  13   3       28.14       30.74      1.63 o
   3  13   3       68.28       70.09      2.34 o
  -3  14   3       60.39       60.06      2.26 o
  -2  14   3      136.57      134.48      3.39 o
  -1  14   3       15.61       17.02      1.97 o
   0  14   3        1.08        1.88      1.75 o
   1  14   3       15.34       16.26      1.40 o
   2  14   3      138.04      142.05      3.53 o
   3  14   3       61.52       66.03      2.29 o
  -2  15   3       12.61       12.62      1.36 o
  -1  15   3      305.65      316.89     10.42 o
   0  15   3       74.00       70.71      8.01 o
   1  15   3      304.00      318.05      8.44 o
   2  15   3       13.22       15.65      1.16 o
  -2  16   3       96.66       92.32      7.10 o
  -1  16   3       47.28       46.25      9.09 o
   0  16   3       20.58       17.54      2.99 o
   1  16   3       46.98       52.64      5.37 o
   2  16   3       96.12       97.78      3.58 o
   0  17   3      114.64      121.80      6.03 o
   1   0   4     1242.88     1125.84     23.70 o
   2   0   4      194.68      173.52      4.67 o
   3   0   4        0.04        0.28      0.89 o
   4   0   4      162.73      166.04      5.48 o
   5   0   4       65.63       71.15      5.50 o
  -5   1   4      231.71      224.33     23.02 o
  -4   1   4        3.57        4.47      1.13 o
  -3   1   4       12.33       12.96      1.29 o
  -2   1   4     1315.90     1329.04     32.63 o
  -1   1   4      480.85      470.91     10.16 o
   0   1   4      180.08      161.60      3.79 o
   1   1   4      477.77      459.74     11.77 o
   2   1   4     1320.42     1301.25     29.17 o
   3   1   4       11.80       14.63      1.55 o
   4   1   4        3.51        5.21      1.59 o
   5   1   4      232.45      261.35     15.01 o
  -5   2   4      524.48      564.40     19.81 o
  -4   2   4      163.09      165.17      4.09 o
  -3   2   4       78.06       73.45      3.14 o
  -2   2   4      369.42      381.66      9.25 o
  -1   2   4     1502.15     1469.46     27.37 o
   0   2   4      532.31      550.85     11.72 o
   1   2   4     1507.08     1462.17     27.32 o
   2   2   4      370.93      381.87      9.18 o
   3   2   4       79.65       76.70      3.34 o
   4   2   4      163.54      166.99      6.37 o
   5   2   4      528.23      544.53     28.19 o
  -5   3   4       59.29       58.87      6.66 o
  -4   3   4        1.83        2.91      0.88 o
  -3   3   4       53.51       54.52      2.24 o
  -2   3   4      162.77      168.66      7.75 o
  -1   3   4      631.62      620.54     10.97 o
   0   3   4      390.72      330.06      7.32 o
   1   3   4      637.07      613.62     10.93 o
   2   3   4      161.77      163.23      8.61 o
   3   3   4       53.30       53.07      2.89 o
   4   3   4        1.87        3.44      2.29 o
   5   3   4       59.11       54.79      6.71 o
  -5   4   4       56.43       60.69      3.27 o
  -4   4   4      212.79      205.50      5.00 o
  -3   4   4      111.80      114.98      2.74 o
  -2   4   4     1324.66     1372.74     42.15 o
  -1   4   4     2094.13     2209.95     37.33 o
   0   4   4      118.92      131.53      3.20 o
   1   4   4     2097.66     2149.36     37.81 o
   2   4   4     1326.06     1345.20     35.53 o
   3   4   4      112.13      118.32      4.00 o
   4   4   4      213.88      201.51     10.06 o
   5   4   4       56.97       45.30      6.20 o
  -5   5   4       31.69       30.91      2.06 o
  -4   5   4      190.17      192.17      4.72 o
  -3   5   4        8.04        8.53      1.02 o
  -2   5   4     1586.38     1679.30     41.61 o
  -1   5   4       10.36       10.48      0.95 o
   0   5   4       28.67       32.13      1.55 o
   1   5   4       10.52        8.68      0.80 o
   2   5   4     1585.46     1673.68     32.63 o
   3   5   4        7.90        8.20      0.97 o
   4   5   4      190.91      191.48     13.73 o
   5   5   4       31.19       29.39      4.89 o
  -5   6   4      585.82      586.41     13.19 o
  -4   6   4      255.43      249.64      5.76 o
  -3   6   4       11.82       10.90      1.23 o
  -2   6   4      968.74      987.64     19.37 o
  -1   6   4      658.33      676.26     12.09 o
   0   6   4       50.11       50.36      1.80 o
   1   6   4      656.40      648.14     14.28 o
   2   6   4      969.92      998.15     15.43 o
   3   6   4       11.14       10.15      0.96 o
   4   6   4      257.45      242.80      8.50 o
   5   6   4      586.60      587.50     28.76 o
  -5   7   4       35.61       30.10      1.97 o
  -4   7   4       85.79       90.65      3.08 o
  -3   7   4      683.35      682.39     13.67 o
  -2   7   4      536.06      521.20      8.49 o
  -1   7   4     1723.01     1781.20     31.31 o
   0   7   4      188.70      197.68      5.45 o
   1   7   4     1719.04     1803.67     29.62 o
   2   7   4      535.99      516.76      8.09 o
   3   7   4      689.32      691.95     11.02 o
   4   7   4       86.40       88.76      3.30 o
   5   7   4       36.11       37.69      5.12 o
  -5   8   4      111.81      111.75      4.19 o
  -4   8   4      126.13      125.92      4.77 o
  -3   8   4       84.32       89.06      3.37 o
  -2   8   4      164.52      156.38      2.73 o
  -1   8   4      721.97      737.63     13.74 o
   0   8   4       30.38       25.64      1.36 o
   1   8   4      727.48      744.58     16.82 o
   2   8   4      164.05      152.46      2.62 o
   3   8   4       86.53       85.83      2.28 o
   4   8   4      126.64      129.98      4.07 o
   5   8   4      111.17      113.36      4.16 o
  -5   9   4       36.44       37.75      2.32 o
  -4   9   4      169.59      152.78      4.36 o
  -3   9   4      667.26      673.57     12.72 o
  -2   9   4      165.23      174.86      3.12 o
  -1   9   4      166.10      160.82      2.99 o
   0   9   4      686.62      687.78     10.93 o
   1   9   4      164.87      163.83      3.19 o
   2   9   4      163.75      165.61      2.88 o
   3   9   4      670.59      664.34     10.04 o
   4   9   4      171.01      157.15      4.30 o
  -4  10   4       44.62       39.13      2.09 o
  -3  10   4       77.18       71.22      2.51 o
  -2  10   4       26.30       25.34      1.40 o
  -1  10   4      153.97      153.26      3.06 o
   0  10   4       22.91       17.45      1.06 o
   1  10   4      151.73      149.44      3.60 o
   2  10   4       26.83       24.11      1.40 o
   3  10   4       77.52       74.13      2.41 o
   4  10   4       44.52       43.20      2.39 o
  -4  11   4      110.91      102.46      3.10 o
  -3  11   4       14.97       14.74      1.28 o
  -2  11   4      294.43      293.76      6.46 o
  -1  11   4      279.09      277.67      5.52 o
   0  11   4      381.47      344.45      6.14 o
   1  11   4      279.81      276.54      4.93 o
   2  11   4      298.90      310.29      5.49 o
   3  11   4       15.10       13.08      1.26 o
   4  11   4      112.45      104.43      3.45 o
  -4  12   4      112.12      109.89      3.41 o
  -3  12   4       90.38       94.55      2.67 o
  -2  12   4       75.38       73.35      2.46 o
  -1  12   4        3.61        2.93      1.47 o
   0  12   4       91.78       90.11      3.34 o
   1  12   4        3.42        3.53      0.97 o
   2  12   4       73.25       76.85      2.26 o
   3  12   4       90.30       90.29      2.59 o
   4  12   4      112.54      103.87      3.78 o
  -3  13   4       85.77       85.08      2.53 o
  -2  13   4        4.12        5.68      1.11 o
  -1  13   4      102.76      109.24      7.81 o
   0  13   4       37.05       33.80      2.51 o
   1  13   4      100.44       95.48      2.49 o
   2  13   4        3.88        3.78      0.98 o
   3  13   4       87.26       93.23      2.66 o
  -3  14   4       53.35       55.55      2.52 o
  -2  14   4       96.27       97.05      3.18 o
  -1  14   4      313.47      334.86      8.44 o
   0  14   4        0.66        0.48      1.40 o
   1  14   4      308.69      295.08      6.21 o
   2  14   4       96.84       98.27      2.68 o
   3  14   4       53.74       57.90      2.81 o
  -2  15   4       47.39       46.05      2.39 o
  -1  15   4       94.75      100.15      4.25 o
   0  15   4      182.04      164.02      8.10 o
   1  15   4       94.57       95.90      3.64 o
   2  15   4       47.22       43.72      1.76 o
  -2  16   4      117.75       96.07      5.14 o
  -1  16   4       35.74       34.83      3.80 o
   0  16   4       39.59       40.39      6.22 o
   1  16   4       35.74       35.53      2.75 o
   2  16   4      116.86      106.35      6.14 o
   0  17   4       37.88       30.30      4.21 o
   1   0   5      900.22      922.31     16.50 o
   2   0   5       30.14       32.04      1.78 o
   3   0   5      618.60      575.05     13.88 o
   4   0   5        6.78       10.34      1.18 o
   5   0   5        2.33        0.79      1.42 o
  -5   1   5       42.55       43.30      3.62 o
  -4   1   5      119.71      124.20      3.18 o
  -3   1   5      190.48      184.63      7.21 o
  -2   1   5     1724.60     1710.97     37.46 o
  -1   1   5       41.31       43.24      1.23 o
   0   1   5       41.63       39.88      1.54 o
   1   1   5       40.33       42.30      1.34 o
   2   1   5     1723.15     1664.97     37.37 o
   3   1   5      190.42      182.64      7.03 o
   4   1   5      119.53      130.40      4.20 o
   5   1   5       43.15       45.81      6.31 o
  -5   2   5      472.18      476.01     14.04 o
  -4   2   5      124.82      114.18      3.23 o
  -3   2   5      138.24      134.40      3.36 o
  -2   2   5     2637.34     2659.27     57.91 o
  -1   2   5       26.09       39.90      1.36 o
   0   2   5      162.36      156.23      3.85 o
   1   2   5       27.41       38.77      1.22 o
   2   2   5     2623.85     2630.53     57.82 o
   3   2   5      134.73      128.22      4.29 o
   4   2   5      127.00      121.43      3.97 o
   5   2   5      472.00      503.32     25.01 o
  -5   3   5       42.21       44.21      3.63 o
  -4   3   5       35.64       40.89      2.52 o
  -3   3   5      180.47      176.25      3.25 o
  -2   3   5     1314.20     1388.71     45.92 o
  -1   3   5      362.22      379.66      6.94 o
   0   3   5      967.13      943.82     16.56 o
   1   3   5      363.15      366.71      6.50 o
   2   3   5     1314.08     1330.67     44.25 o
   3   3   5      179.07      174.08      4.14 o
   4   3   5       36.89       37.94      2.04 o
   5   3   5       42.30       41.15      5.85 o
  -5   4   5       93.62       89.58      4.13 o
  -4   4   5       60.43       60.75      3.93 o
  -3   4   5     1352.62     1359.63     18.46 o
  -2   4   5      561.67      542.50     12.65 o
  -1   4   5     4115.79     4370.84     73.41 o
   0   4   5      208.59      205.65      4.26 o
   1   4   5     4092.40     4281.79     90.00 o
   2   4   5      567.27      559.79     12.93 o
   3   4   5     1354.03     1331.77     23.71 o
   4   4   5       60.15       66.14      3.50 o
   5   4   5       91.71       92.71      7.84 o
  -5   5   5       40.23       44.16      2.44 o
  -4   5   5      227.92      221.25      5.30 o
  -3   5   5      202.55      217.74      4.37 o
  -2   5   5      483.50      493.36     11.37 o
  -1   5   5     1639.05     1800.60     30.56 o
   0   5   5       26.41       22.86      1.26 o
   1   5   5     1638.55     1726.49     41.90 o
   2   5   5      479.89      490.58      9.41 o
   3   5   5      200.73      217.98      4.93 o
   4   5   5      229.99      229.50      7.97 o
   5   5   5       40.59       40.75      3.34 o
  -5   6   5       12.55       12.98      1.45 o
  -4   6   5      208.93      209.67      5.16 o
  -3   6   5       76.53       84.27      2.72 o
  -2   6   5      847.66      877.15     15.65 o
  -1   6   5     1748.85     1879.02     32.46 o
   0   6   5       45.21       50.72      1.87 o
   1   6   5     1748.03     1843.35     35.78 o
   2   6   5      849.44      866.69     14.68 o
   3   6   5       76.65       85.43      2.32 o
   4   6   5      207.84      217.19      7.67 o
   5   6   5       12.09       15.48      2.42 o
  -5   7   5       50.28       48.05      2.34 o
  -4   7   5       99.80       90.94      3.11 o
  -3   7   5      153.00      168.04      4.69 o
  -2   7   5       84.73       91.73      2.34 o
  -1   7   5      631.94      659.69     10.61 o
   0   7   5     1938.96     2040.08     35.60 o
   1   7   5      633.90      665.00     14.32 o
   2   7   5       84.49       88.93      1.87 o
   3   7   5      152.99      162.40      3.78 o
   4   7   5       99.98       87.94      3.67 o
   5   7   5       50.34       43.05      2.60 o
  -5   8   5       21.94       20.03      1.84 o
  -4   8   5      182.14      168.89      5.64 o
  -3   8   5      391.88      408.82      8.49 o
  -2   8   5      192.52      196.16      3.56 o
  -1   8   5      107.89      105.69      2.42 o
   0   8   5      442.02      433.24      8.02 o
   1   8   5      108.53      104.70      2.33 o
   2   8   5      193.15      198.43      3.65 o
   3   8   5      396.01      413.33      7.12 o
   4   8   5      181.74      163.96      6.64 o
   5   8   5       22.24       19.48      1.73 o
  -5   9   5       43.46       33.99      4.32 o
  -4   9   5       24.40       28.70      1.94 o
  -3   9   5      126.18      129.72      3.89 o
  -2   9   5        4.41        5.19      0.86 o
  -1   9   5       63.93       64.23      1.76 o
   0   9   5      424.95      425.50      6.10 o
   1   9   5       64.38       68.70      1.86 o
   2   9   5        4.68        6.91      0.77 o
   3   9   5      126.85      124.16      2.89 o
   4   9   5       25.45       28.25      1.98 o
  -4  10   5       55.94       56.54      3.53 o
  -3  10   5        8.66       11.54      1.30 o
  -2  10   5      269.57      283.79      7.67 o
  -1  10   5       36.81       40.72      1.66 o
   0  10   5      289.08      270.93      5.49 o
   1  10   5       37.50       41.19      1.93 o
   2  10   5      272.13      281.56      4.61 o
   3  10   5        8.37        9.90      1.18 o
   4  10   5       57.70       61.02      2.65 o
  -4  11   5       51.65       49.55      2.27 o
  -3  11   5       30.63       27.81      2.07 o
  -2  11   5       50.61       48.23      2.00 o
  -1  11   5      271.31      259.36      8.20 o
   0  11   5       15.16       17.71      1.20 o
   1  11   5      274.54      264.52      4.34 o
   2  11   5       49.72       52.47      2.36 o
   3  11   5       30.57       27.70      1.50 o
   4  11   5       52.06       55.00      2.20 o
  -4  12   5       25.56       23.64      2.02 o
  -3  12   5      189.16      197.83      4.22 o
  -2  12   5      191.09      195.41      4.50 o
  -1  12   5      159.20      158.12      5.35 o
   0  12   5      140.29      138.78      4.68 o
   1  12   5      161.22      157.70      3.49 o
   2  12   5      190.14      189.62      3.81 o
   3  12   5      191.55      206.06      4.24 o
   4  12   5       25.16       22.47      1.74 o
  -3  13   5        9.01       10.53      1.09 o
  -2  13   5      100.63      101.41      3.14 o
  -1  13   5       48.96       49.80      3.34 o
   0  13   5       39.67       34.06      3.96 o
   1  13   5       48.20       45.81      1.80 o
   2  13   5      101.82      109.80      2.79 o
   3  13   5        8.93        9.22      1.04 o
  -3  14   5       20.32       14.38      1.82 o
  -2  14   5       16.93       17.79      1.67 o
  -1  14   5      117.40      135.37      5.20 o
   0  14   5      102.25       93.16      3.77 o
   1  14   5      119.08      119.28      4.81 o
   2  14   5       18.26       21.90      1.40 o
   3  14   5       20.40       14.73      1.49 o
  -2  15   5       15.81       13.61      1.41 o
  -1  15   5       73.12       66.67      3.37 o
   0  15   5       21.38       26.26      3.65 o
   1  15   5       73.82       66.38      4.68 o
   2  15   5       15.90       16.78      1.34 o
  -1  16   5        1.52        1.70      1.69 o
   0  16   5      164.49      176.17      8.70 o
   1  16   5        1.39        3.14      1.53 o
   0   0   6     3822.27     3949.26    118.05 o
   1   0   6        0.07       -0.08      0.50 o
   2   0   6       84.80       78.63      2.87 o
   3   0   6       55.23       55.36      1.70 o
   4   0   6      168.33      173.71      4.31 o
   5   0   6      166.61      167.36      5.69 o
  -5   1   6       17.04       18.62      2.49 o
  -4   1   6       68.08       68.96      2.54 o
  -3   1   6      271.29      247.32      4.33 o
  -2   1   6     1819.34     1799.37     39.94 o
  -1   1   6      921.61      909.36     15.91 o
   0   1   6        2.32        5.17      0.67 o
   1   1   6      920.90      906.63     18.12 o
   2   1   6     1821.77     1811.49     39.90 o
   3   1   6      266.66      238.37      4.58 o
   4   1   6       67.80       68.57      2.49 o
   5   1   6       17.54       17.38      2.43 o
  -5   2   6      195.28      194.19      7.37 o
  -4   2   6      105.09      107.06      3.14 o
  -3   2   6       53.16       56.87      2.16 o
  -2   2   6      121.69      124.21      4.39 o
  -1   2   6      192.82      200.65      4.07 o
   0   2   6      882.16      899.44     15.88 o
   1   2   6      191.18      199.85      4.17 o
   2   2   6      123.19      124.21      3.85 o
   3   2   6       53.62       58.92      1.93 o
   4   2   6      102.36      101.28      3.38 o
   5   2   6      196.79      186.56      7.79 o
  -5   3   6       84.84       93.14      4.15 o
  -4   3   6       19.18       19.02      1.51 o
  -3   3   6      156.10      141.18      2.85 o
  -2   3   6     3558.29     3653.65     76.59 o
  -1   3   6       37.46       36.25      1.85 o
   0   3   6     1144.82     1110.62     19.54 o
   1   3   6       38.47       41.73      1.57 o
   2   3   6     3560.80     3664.11     91.41 o
   3   3   6      153.75      137.17      3.12 o
   4   3   6       18.13       18.45      1.61 o
   5   3   6       85.31       85.98      4.74 o
  -5   4   6       17.05       17.43      1.65 o
  -4   4   6      219.15      206.69      4.74 o
  -3   4   6      149.61      144.92      2.96 o
  -2   4   6      161.19      162.75      5.34 o
  -1   4   6      933.06      963.61     16.19 o
   0   4   6     1403.81     1489.07     25.97 o
   1   4   6      938.52      994.18     19.14 o
   2   4   6      160.23      162.25      3.71 o
   3   4   6      150.04      135.31      4.06 o
   4   4   6      219.04      209.63      5.54 o
   5   4   6       17.23       14.22      2.22 o
  -5   5   6       33.42       34.58      2.12 o
  -4   5   6      263.18      276.76      5.97 o
  -3   5   6      479.41      486.90      9.16 o
  -2   5   6      961.07      947.09     17.05 o
  -1   5   6      654.11      670.09     11.63 o
   0   5   6      457.63      467.75      8.89 o
   1   5   6      658.56      693.99     13.78 o
   2   5   6      953.33      960.88     19.19 o
   3   5   6      474.75      479.89      9.45 o
   4   5   6      262.67      283.06      6.93 o
   5   5   6       32.18       29.88      2.81 o
  -5   6   6      168.78      164.23      4.74 o
  -4   6   6      226.25      223.86      5.42 o
  -3   6   6       88.89       73.02      2.72 o
  -2   6   6      255.73      251.51      4.72 o
  -1   6   6      177.76      189.28      3.82 o
   0   6   6        2.23        4.06      0.83 o
   1   6   6      179.70      191.33      4.82 o
   2   6   6      255.60      257.97      5.10 o
   3   6   6       89.87       74.68      2.67 o
   4   6   6      226.28      229.18      9.37 o
   5   6   6      169.83      167.00      7.84 o
  -5   7   6       29.14       31.75      2.24 o
  -4   7   6      170.49      175.58      4.10 o
  -3   7   6      668.25      706.93     12.90 o
  -2   7   6       60.06       48.22      1.71 o
  -1   7   6      141.14      145.43      3.14 o
   0   7   6      517.92      555.33     13.25 o
   1   7   6      137.93      143.56      3.71 o
   2   7   6       60.98       50.53      1.55 o
   3   7   6      666.61      705.91     11.99 o
   4   7   6      168.17      174.40      9.46 o
   5   7   6       28.30       27.90      2.10 o
  -5   8   6       83.04       79.39      3.26 o
  -4   8   6       79.71       78.48      3.10 o
  -3   8   6      583.41      587.79     11.14 o
  -2   8   6      186.90      185.94      3.96 o
  -1   8   6      138.92      145.64      2.78 o
   0   8   6       33.89       45.02      1.69 o
   1   8   6      139.87      144.39      2.90 o
   2   8   6      187.68      198.18      3.55 o
   3   8   6      583.90      553.70      9.29 o
   4   8   6       79.15       82.69      4.82 o
   5   8   6       84.26       85.83      5.17 o
  -4   9   6       29.25       30.94      2.27 o
  -3   9   6       97.35      101.80      3.44 o
  -2   9   6      478.80      470.18      7.38 o
  -1   9   6      197.71      180.81      3.42 o
   0   9   6       15.14       15.34      0.96 o
   1   9   6      198.37      182.95      4.35 o
   2   9   6      476.95      468.33      6.80 o
   3   9   6       96.65      100.67      2.85 o
   4   9   6       29.96       31.91      1.91 o
  -4  10   6       70.22       67.63      2.58 o
  -3  10   6       36.28       27.77      1.74 o
  -2  10   6       94.75      101.42      2.78 o
  -1  10   6       17.41       17.26      1.36 o
   0  10   6      377.77      369.92      5.78 o
   1  10   6       16.76       17.84      1.16 o
   2  10   6       95.71      103.05      2.76 o
   3  10   6       35.87       31.16      1.84 o
   4  10   6       71.79       68.28      2.52 o
  -4  11   6       12.13       14.30      1.24 o
  -3  11   6       30.94       29.88      1.70 o
  -2  11   6      102.40       97.84      4.23 o
  -1  11   6       39.86       38.17      2.31 o
   0  11   6     1073.20     1056.58     15.81 o
   1  11   6       39.27       38.82      1.98 o
   2  11   6      104.65      105.98      2.79 o
   3  11   6       30.85       29.43      1.59 o
   4  11   6       11.95       13.75      1.48 o
  -4  12   6       38.98       37.74      4.95 o
  -3  12   6      124.21      123.87      3.03 o
  -2  12   6      186.18      170.12      3.68 o
  -1  12   6       66.10       69.32      3.82 o
   0  12   6      166.00      165.93      5.20 o
   1  12   6       66.79       66.08      2.40 o
   2  12   6      185.02      195.40      3.91 o
   3  12   6      123.91      119.58      2.94 o
   4  12   6       38.74       40.19      3.21 o
  -3  13   6       26.67       25.08      1.85 o
  -2  13   6      218.72      216.97      5.87 o
  -1  13   6       73.19       70.20      3.83 o
   0  13   6      292.91      280.31      7.38 o
   1  13   6       73.78       69.19      3.40 o
   2  13   6      214.79      228.89      4.33 o
   3  13   6       27.54       28.22      1.56 o
  -3  14   6       27.35       31.05      2.10 o
  -2  14   6        0.27        1.43      1.01 o
  -1  14   6      177.59      177.00      5.59 o
   0  14   6      226.89      223.29      7.01 o
   1  14   6      175.59      168.07      5.07 o
   2  14   6        0.38        1.23      0.83 o
   3  14   6       27.54       33.33      2.63 o
  -2  15   6        8.89        6.33      1.40 o
  -1  15   6       76.61       81.35      3.33 o
   0  15   6       29.14       31.76      2.57 o
   1  15   6       76.58       82.72      3.38 o
   2  15   6        8.46        8.35      1.14 o
  -1  16   6        8.73        8.22      3.47 o
   0  16   6       50.73       60.41      6.22 o
   1  16   6        8.44        5.43      1.55 o
   1   0   7      607.26      612.62     11.29 o
   2   0   7       97.27       93.97      2.92 o
   3   0   7      226.59      222.57      3.91 o
   4   0   7       52.80       50.10      2.30 o
   5   0   7      128.53      122.68      4.64 o
  -5   1   7      409.06      423.39     15.38 o
  -4   1   7      905.87      896.92     15.64 o
  -3   1   7      165.15      165.20      3.32 o
  -2   1   7      456.59      484.09     10.45 o
  -1   1   7      586.05      605.60     11.09 o
   0   1   7      410.56      427.31      8.82 o
   1   1   7      585.51      597.66     11.92 o
   2   1   7      459.03      487.04     10.41 o
   3   1   7      163.64      161.62      3.11 o
   4   1   7      899.10      885.87     16.30 o
   5   1   7      407.48      416.12     16.71 o
  -5   2   7       50.71       45.20      2.80 o
  -4   2   7      190.67      196.23      4.50 o
  -3   2   7      142.53      140.46      3.16 o
  -2   2   7       83.45       78.61      2.89 o
  -1   2   7      783.82      793.73     14.27 o
   0   2   7      369.08      358.74      6.92 o
   1   2   7      781.72      776.07     14.62 o
   2   2   7       82.81       72.36      2.51 o
   3   2   7      140.06      142.61      2.98 o
   4   2   7      190.71      189.97      4.37 o
   5   2   7       51.51       47.02      3.62 o
  -5   3   7      209.97      213.12      6.41 o
  -4   3   7      183.83      190.82      4.85 o
  -3   3   7      324.12      319.60      5.47 o
  -2   3   7      105.32      111.55      3.12 o
  -1   3   7      160.45      171.17      3.86 o
   0   3   7      340.04      337.36      6.59 o
   1   3   7      164.58      171.70      4.21 o
   2   3   7      105.32      113.77      3.02 o
   3   3   7      320.18      316.83      5.58 o
   4   3   7      183.52      198.54      8.82 o
   5   3   7      208.66      203.78      8.16 o
  -5   4   7        6.86        6.87      1.34 o
  -4   4   7       90.51       78.98      2.74 o
  -3   4   7      263.55      279.23      5.55 o
  -2   4   7      171.69      165.12      3.91 o
  -1   4   7      517.31      551.38     10.46 o
   0   4   7       81.90      101.40      2.69 o
   1   4   7      513.41      549.82     11.36 o
   2   4   7      172.24      169.69      4.40 o
   3   4   7      265.50      279.12      6.80 o
   4   4   7       91.14       84.07      3.50 o
   5   4   7        6.92        7.88      1.77 o
  -5   5   7      125.06      117.80      3.79 o
  -4   5   7      283.33      283.70      6.09 o
  -3   5   7       39.42       42.53      2.53 o
  -2   5   7       48.64       53.99      1.91 o
  -1   5   7      576.53      631.76     12.51 o
   0   5   7     1416.50     1427.68     25.21 o
   1   5   7      578.91      643.07     13.08 o
   2   5   7       49.40       55.61      1.92 o
   3   5   7       39.23       42.01      2.11 o
   4   5   7      280.44      284.43      7.03 o
   5   5   7      122.58      120.37      5.40 o
  -5   6   7       88.18       93.17      3.21 o
  -4   6   7      148.83      145.17      3.88 o
  -3   6   7      264.11      273.42      5.98 o
  -2   6   7       31.51       33.67      1.40 o
  -1   6   7        3.18        2.50      0.70 o
   0   6   7      118.31      127.31      3.32 o
   1   6   7        3.76        2.82      0.79 o
   2   6   7       31.03       31.55      1.54 o
   3   6   7      263.96      272.84      6.67 o
   4   6   7      149.39      148.62      4.83 o
   5   6   7       89.00       92.44      4.55 o
  -5   7   7       66.39       67.12      3.02 o
  -4   7   7       45.78       46.38      2.20 o
  -3   7   7       41.37       39.90      2.60 o
  -2   7   7      241.92      224.78      4.86 o
  -1   7   7      462.89      455.56      9.47 o
   0   7   7      678.05      717.83     12.49 o
   1   7   7      468.51      477.26      8.04 o
   2   7   7      241.52      229.02      4.12 o
   3   7   7       40.50       35.40      1.58 o
   4   7   7       45.62       44.69      2.73 o
   5   7   7       65.87       68.66      4.72 o
  -5   8   7        0.80       -0.28      1.36 o
  -4   8   7       22.83       23.12      1.99 o
  -3   8   7       35.98       37.23      2.51 o
  -2   8   7      244.82      241.38      4.21 o
  -1   8   7      316.13      311.28      5.33 o
   0   8   7      161.04      173.00      3.35 o
   1   8   7      316.08      311.31      4.90 o
   2   8   7      247.62      244.21      5.68 o
   3   8   7       35.35       37.29      1.74 o
   4   8   7       22.34       24.96      2.87 o
  -4   9   7      188.89      182.86      5.26 o
  -3   9   7       46.92       49.90      2.71 o
  -2   9   7       76.39       81.06      2.19 o
  -1   9   7       10.18        8.64      1.00 o
   0   9   7     1251.20     1213.82     18.98 o
   1   9   7        9.83        9.52      0.93 o
   2   9   7       75.43       75.13      2.62 o
   3   9   7       45.65       46.72      2.01 o
   4   9   7      185.88      180.75      5.46 o
  -4  10   7        2.07        0.97      0.89 o
  -3  10   7       72.32       75.38      2.65 o
  -2  10   7       12.91       12.73      1.15 o
  -1  10   7      425.08      430.29      7.98 o
   0  10   7        5.16        6.35      0.81 o
   1  10   7      424.35      418.47      6.76 o
   2  10   7       13.43       14.43      1.24 o
   3  10   7       72.68       76.87      2.43 o
   4  10   7        2.19        1.83      0.95 o
  -4  11   7       26.52       29.39      2.18 o
  -3  11   7      106.16       96.79      2.84 o
  -2  11   7      209.79      201.41      4.05 o
  -1  11   7       80.63       84.10      3.70 o
   0  11   7      149.47      148.13      3.95 o
   1  11   7       82.45       77.61      3.51 o
   2  11   7      209.20      213.42      4.20 o
   3  11   7      104.72       96.06      2.50 o
   4  11   7       27.28       28.53      1.79 o
  -3  12   7       82.83       91.88      2.50 o
  -2  12   7      211.63      209.77      5.79 o
  -1  12   7       14.16       14.17      1.74 o
   0  12   7       14.67       16.80      1.78 o
   1  12   7       14.51       14.28      1.57 o
   2  12   7      213.15      220.92      4.05 o
   3  12   7       82.67       94.57      2.44 o
  -3  13   7       22.98       20.91      1.37 o
  -2  13   7       49.56       45.54      2.42 o
  -1  13   7      224.72      237.82      6.21 o
   0  13   7       17.71       24.38      2.01 o
   1  13   7      224.20      225.34      4.93 o
   2  13   7       49.61       48.76      1.95 o
   3  13   7       24.22       20.82      1.31 o
  -2  14   7      112.68      116.17      6.97 o
  -1  14   7       97.48      106.41      4.23 o
   0  14   7        0.00       -0.66      1.50 o
   1  14   7       96.55       95.16      3.70 o
   2  14   7      113.27      115.04      3.66 o
  -2  15   7       15.96       13.35      1.61 o
  -1  15   7      104.28      105.42      3.68 o
   0  15   7      330.70      331.43      8.71 o
   1  15   7      103.43      105.86      3.99 o
   2  15   7       16.24       16.76      2.99 o
  -1  16   7        7.93        6.99      2.84 o
   0  16   7        1.51        2.03      1.80 o
   0   0   8      901.02      904.00     23.49 o
   1   0   8      218.47      250.37      5.20 o
   2   0   8     1360.34     1315.02     21.70 o
   3   0   8      173.09      169.70      3.30 o
   4   0   8        0.47       -0.11      0.88 o
   5   0   8       41.42       39.39      4.32 o
  -5   1   8       29.57       31.82      2.23 o
  -4   1   8      324.33      327.33      6.70 o
  -3   1   8       22.28       20.13      1.21 o
  -2   1   8     1751.73     1720.67     30.10 o
  -1   1   8      673.52      679.24     12.76 o
   0   1   8      972.81      998.20     19.56 o
   1   1   8      676.09      703.39     12.76 o
   2   1   8     1763.22     1773.42     28.52 o
   3   1   8       21.93       19.73      1.19 o
   4   1   8      322.71      325.32      6.33 o
   5   1   8       29.81       29.64      2.89 o
  -5   2   8      111.17      114.44      4.22 o
  -4   2   8       16.25       14.23      1.47 o
  -3   2   8      815.02      815.70     13.48 o
  -2   2   8       63.22       56.45      1.97 o
  -1   2   8      526.39      528.10     10.08 o
   0   2   8        6.52        4.11      0.77 o
   1   2   8      529.60      537.46     12.35 o
   2   2   8       63.43       59.85      2.09 o
   3   2   8      814.40      821.89     12.22 o
   4   2   8       15.87       15.01      1.21 o
   5   2   8      112.98      116.09      5.42 o
  -5   3   8       20.12       20.97      1.88 o
  -4   3   8       10.54        9.67      1.53 o
  -3   3   8      303.25      302.55      6.32 o
  -2   3   8       95.29      100.12      2.57 o
  -1   3   8     2306.39     2479.86     43.12 o
   0   3   8      126.26      134.03      3.55 o
   1   3   8     2300.67     2443.87     52.74 o
   2   3   8       96.29      100.09      2.43 o
   3   3   8      303.44      306.27      5.61 o
   4   3   8       10.62        9.18      1.40 o
   5   3   8       19.57       18.34      2.31 o
  -5   4   8        0.27        0.17      1.04 o
  -4   4   8       84.89       90.37      3.17 o
  -3   4   8      324.02      328.83      6.45 o
  -2   4   8      406.55      404.74      6.85 o
  -1   4   8      121.22      112.78      2.77 o
   0   4   8     2310.14     2464.86     42.72 o
   1   4   8      122.58      113.31      3.01 o
   2   4   8      409.75      409.26      7.67 o
   3   4   8      323.75      344.96      8.03 o
   4   4   8       84.00       91.41      3.43 o
   5   4   8        0.17        0.15      1.31 o
  -5   5   8        9.60       10.18      2.13 o
  -4   5   8      294.64      299.25      6.45 o
  -3   5   8      285.00      275.56      6.06 o
  -2   5   8      198.37      187.04      3.40 o
  -1   5   8       23.67       28.37      1.37 o
   0   5   8       27.48       26.37      1.50 o
   1   5   8       24.01       27.36      1.57 o
   2   5   8      201.30      193.36      3.42 o
   3   5   8      285.73      282.58      7.03 o
   4   5   8      291.82      312.59     13.26 o
   5   5   8        9.58       12.56      2.39 o
  -5   6   8       23.12       25.18      2.28 o
  -4   6   8      105.13      106.41      3.21 o
  -3   6   8       66.43       74.22      3.02 o
  -2   6   8       48.45       46.88      1.59 o
  -1   6   8      865.89      858.92     17.25 o
   0   6   8      554.10      548.11      9.80 o
   1   6   8      866.69      841.45     13.68 o
   2   6   8       49.31       48.13      1.65 o
   3   6   8       65.12       71.80      2.78 o
   4   6   8      103.82      106.50      4.34 o
   5   6   8       22.41       23.53      2.96 o
  -5   7   8        6.88        4.32      3.13 o
  -4   7   8        6.77        7.28      1.18 o
  -3   7   8      112.98      113.72      3.65 o
  -2   7   8        8.97       10.66      0.90 o
  -1   7   8      124.72      123.38      2.43 o
   0   7   8      496.45      511.67     10.36 o
   1   7   8      126.63      122.42      2.40 o
   2   7   8        9.36       12.67      1.04 o
   3   7   8      114.30      112.49      3.14 o
   4   7   8        7.16        8.53      1.55 o
  -4   8   8       43.03       44.23      2.03 o
  -3   8   8        0.54        0.67      1.13 o
  -2   8   8      167.25      166.22      3.27 o
  -1   8   8      150.06      148.45      3.19 o
   0   8   8     1214.35     1179.17     14.65 o
   1   8   8      151.13      152.64      2.82 o
   2   8   8      166.17      169.09      3.34 o
   3   8   8        0.59        0.49      0.89 o
   4   8   8       43.75       50.11      5.49 o
  -4   9   8       88.65       81.01      2.82 o
  -3   9   8       16.46       19.98      1.52 o
  -2   9   8      196.46      205.14      4.04 o
  -1   9   8      101.55       99.50      3.12 o
   0   9   8      311.10      299.24      4.60 o
   1   9   8      100.58       91.76      2.20 o
   2   9   8      198.44      211.65      5.01 o
   3   9   8       16.23       17.30      1.43 o
   4   9   8       89.24       80.47      4.99 o
  -4  10   8        1.28        1.38      0.87 o
  -3  10   8      136.09      119.81      3.27 o
  -2  10   8      187.73      183.36      3.94 o
  -1  10   8      341.91      354.48      8.44 o
   0  10   8      424.53      401.49      5.86 o
   1  10   8      342.63      339.54      6.99 o
   2  10   8      185.89      187.07      3.68 o
   3  10   8      137.47      122.20      3.25 o
   4  10   8        1.17        0.70      1.32 o
  -4  11   8       43.21       45.97      4.66 o
  -3  11   8       20.24       18.39      1.32 o
  -2  11   8      189.45      183.53      5.79 o
  -1  11   8      221.12      240.34      6.33 o
   0  11   8       54.88       52.76      2.99 o
   1  11   8      222.79      222.42      8.26 o
   2  11   8      189.30      183.47      3.62 o
   3  11   8       20.90       16.96      1.34 o
   4  11   8       43.01       53.81      3.09 o
  -3  12   8       19.32       16.77      1.24 o
  -2  12   8       30.83       25.75      2.76 o
  -1  12   8       67.37       69.80      3.13 o
   0  12   8      373.20      368.45      8.39 o
   1  12   8       66.55       66.36      2.96 o
   2  12   8       30.75       24.28      1.41 o
   3  12   8       19.39       17.36      1.15 o
  -3  13   8       45.81       43.01      3.32 o
  -2  13   8       19.89       17.33      1.63 o
  -1  13   8      162.80      169.95      5.57 o
   0  13   8      311.27      312.81      6.71 o
   1  13   8      161.81      174.95      4.60 o
   2  13   8       19.88       19.88      1.49 o
   3  13   8       45.06       41.35      2.02 o
  -2  14   8       38.19       43.69      2.93 o
  -1  14   8      109.80      113.08      4.03 o
   0  14   8       31.83       35.32      2.47 o
   1  14   8      111.82      111.61      3.82 o
   2  14   8       37.81       43.12      2.02 o
  -1  15   8      114.00      117.07      3.69 o
   0  15   8      159.01      152.05      4.41 o
   1  15   8      111.75      112.75      4.03 o
   1   0   9       44.03       50.02      1.85 o
   2   0   9      100.34       92.67      2.19 o
   3   0   9     1228.20     1227.21     18.58 o
   4   0   9        4.20        3.96      1.06 o
   5   0   9       27.33       29.67      3.69 o
  -5   1   9       89.24       92.84      3.65 o
  -4   1   9       60.05       63.82      2.72 o
  -3   1   9       48.04       49.65      1.96 o
  -2   1   9      363.07      377.04      6.12 o
  -1   1   9      207.31      209.24      4.25 o
   0   1   9      291.68      326.40      7.24 o
   1   1   9      207.34      206.70      4.24 o
   2   1   9      364.15      382.20      6.16 o
   3   1   9       46.99       50.58      1.89 o
   4   1   9       60.06       65.12      3.59 o
   5   1   9       88.07       97.08      6.25 o
  -5   2   9      221.60      219.62      6.46 o
  -4   2   9      607.45      601.08     12.07 o
  -3   2   9      383.37      383.74      7.65 o
  -2   2   9       36.62       40.58      1.52 o
  -1   2   9      192.17      213.13      4.33 o
   0   2   9      691.37      697.37     14.20 o
   1   2   9      191.52      205.47      5.08 o
   2   2   9       36.18       39.21      1.52 o
   3   2   9      382.26      381.52      6.81 o
   4   2   9      607.84      604.15      9.98 o
   5   2   9      223.26      214.74     11.08 o
  -5   3   9       22.10       22.21      2.55 o
  -4   3   9      165.27      170.87      4.60 o
  -3   3   9       53.01       50.25      2.27 o
  -2   3   9      644.55      609.68      9.03 o
  -1   3   9      356.26      345.69      6.52 o
   0   3   9       51.29       48.36      1.89 o
   1   3   9      353.36      348.48      7.72 o
   2   3   9      646.91      626.82      8.52 o
   3   3   9       53.18       53.35      3.25 o
   4   3   9      163.64      167.98      4.33 o
   5   3   9       22.71       20.63      3.01 o
  -5   4   9       38.95       34.61      2.73 o
  -4   4   9       79.22       74.23      2.90 o
  -3   4   9      403.27      415.27      8.31 o
  -2   4   9      104.87      108.09      2.43 o
  -1   4   9      314.74      304.75      5.87 o
   0   4   9      353.03      367.28      7.43 o
   1   4   9      310.37      290.52      6.91 o
   2   4   9      106.03      111.96      2.56 o
   3   4   9      401.73      400.44      8.43 o
   4   4   9       78.82       77.54      2.91 o
   5   4   9       38.09       36.04      3.75 o
  -5   5   9       10.25       14.52      1.85 o
  -4   5   9      108.19      111.10      3.58 o
  -3   5   9      829.72      837.41     14.42 o
  -2   5   9        1.68        1.80      0.67 o
  -1   5   9       50.85       48.63      2.26 o
   0   5   9       23.26       21.12      1.17 o
   1   5   9       50.67       42.59      1.79 o
   2   5   9        1.71        2.74      0.74 o
   3   5   9      829.06      843.00     17.47 o
   4   5   9      107.46      118.25      4.70 o
   5   5   9        9.45       11.03      2.22 o
  -5   6   9       95.17       97.14      4.20 o
  -4   6   9      115.65      122.96      3.46 o
  -3   6   9       71.82       64.44      5.16 o
  -2   6   9      303.76      294.93      5.24 o
  -1   6   9      568.18      570.16      8.15 o
   0   6   9       50.23       53.76      1.73 o
   1   6   9      571.95      554.48      7.61 o
   2   6   9      301.85      294.06      4.90 o
   3   6   9       74.45       72.75      3.01 o
   4   6   9      112.62      123.56      4.79 o
   5   6   9       96.40      100.66      5.85 o
  -4   7   9       15.75       18.08      1.46 o
  -3   7   9      104.55      107.23      3.53 o
  -2   7   9      102.32       98.47      2.25 o
  -1   7   9      535.98      524.48      7.73 o
   0   7   9       25.86       29.00      1.47 o
   1   7   9      531.16      519.51      7.56 o
   2   7   9      102.33      102.85      2.54 o
   3   7   9      105.39      103.42      3.26 o
   4   7   9       16.30       21.65      2.02 o
  -4   8   9       67.62       73.32      2.43 o
  -3   8   9      156.83      171.33      5.49 o
  -2   8   9      221.99      225.92      4.33 o
  -1   8   9      230.28      219.36      4.13 o
   0   8   9        1.20        1.43      0.59 o
   1   8   9      229.40      218.12      3.69 o
   2   8   9      226.48      245.33      5.12 o
   3   8   9      155.67      158.88      3.92 o
   4   8   9       67.66       76.83      3.25 o
  -4   9   9       99.88      101.11      3.11 o
  -3   9   9      110.36      108.96      3.11 o
  -2   9   9       23.81       21.13      1.52 o
  -1   9   9       31.52       31.04      1.76 o
   0   9   9       46.74       43.44      2.16 o
   1   9   9       31.30       36.71      1.70 o
   2   9   9       23.96       21.44      1.36 o
   3   9   9      109.96      110.88      3.24 o
   4   9   9       99.24      107.64      7.29 o
  -4  10   9       97.99       90.38      3.58 o
  -3  10   9       21.05       28.77      1.69 o
  -2  10   9      273.52      270.93      6.56 o
  -1  10   9      350.41      356.57      8.55 o
   0  10   9      108.74      108.39      3.53 o
   1  10   9      349.77      355.56      7.94 o
   2  10   9      268.62      260.23      4.89 o
   3  10   9       21.30       28.59      1.64 o
   4  10   9       97.53       96.62      5.76 o
  -3  11   9       10.30        7.17      0.96 o
  -2  11   9       42.02       40.95      2.58 o
  -1  11   9      134.85      134.28      4.36 o
   0  11   9       51.84       53.73      3.00 o
   1  11   9      134.10      130.23      4.08 o
   2  11   9       40.49       40.45      1.76 o
   3  11   9        9.78        8.62      1.06 o
  -3  12   9        3.65        3.77      0.90 o
  -2  12   9      126.18      134.28      4.84 o
  -1  12   9       14.97       14.34      1.67 o
   0  12   9      142.89      131.68      4.32 o
   1  12   9       15.05       12.03      1.55 o
   2  12   9      126.72      132.49      2.98 o
   3  12   9        3.56        3.25      0.74 o
  -3  13   9        0.46       -0.54      1.20 o
  -2  13   9        0.85        2.10      1.34 o
  -1  13   9      153.71      157.96      5.82 o
   0  13   9       28.08       32.32      2.57 o
   1  13   9      154.02      150.12      4.58 o
   2  13   9        0.94        0.04      0.84 o
  -2  14   9       35.62       22.19      1.99 o
  -1  14   9        4.90        6.31      1.29 o
   0  14   9       56.90       64.64      3.13 o
   1  14   9        4.74        4.28      1.34 o
   2  14   9       34.99       29.95      2.14 o
  -1  15   9       47.27       53.09      5.68 o
   0  15   9       82.69       84.43      3.84 o
   1  15   9       46.78       48.78      3.27 o
   0   0  10      829.80      884.27     22.83 o
   1   0  10      362.55      374.45      6.51 o
   2   0  10      240.09      236.28      4.27 o
   3   0  10       25.66       26.34      1.64 o
   4   0  10      245.34      237.42      5.76 o
   5   0  10       43.72       35.47      3.75 o
  -5   1  10       39.43       34.56      3.75 o
  -4   1  10      366.06      377.75      8.15 o
  -3   1  10      724.70      717.33     12.06 o
  -2   1  10      455.59      450.76      6.79 o
  -1   1  10       99.67      106.52      2.70 o
   0   1  10      112.12      102.38      2.85 o
   1   1  10       98.39      101.60      2.65 o
   2   1  10      452.04      446.40      6.60 o
   3   1  10      719.74      689.77     16.37 o
   4   1  10      369.39      370.51      7.52 o
   5   1  10       38.89       34.67      3.75 o
  -5   2  10      222.66      215.53      7.71 o
  -4   2  10      691.04      700.96     13.92 o
  -3   2  10       40.12       40.05      2.00 o
  -2   2  10       58.97       65.56      1.91 o
  -1   2  10       50.68       52.76      2.03 o
   0   2  10       35.77       36.75      2.30 o
   1   2  10       51.83       50.98      1.74 o
   2   2  10       60.11       66.10      1.79 o
   3   2  10       40.18       40.51      1.97 o
   4   2  10      693.80      715.48     14.40 o
   5   2  10      223.97      236.34     11.20 o
  -5   3  10       23.28       19.51      2.07 o
  -4   3  10       86.53       85.97      3.07 o
  -3   3  10      980.94     1027.73     19.64 o
  -2   3  10      264.47      257.59      4.42 o
  -1   3  10      103.23      105.28      2.41 o
   0   3  10        2.63        2.85      0.78 o
   1   3  10      101.85      101.71      2.40 o
   2   3  10      265.58      260.32      4.39 o
   3   3  10      982.15     1022.26     20.88 o
   4   3  10       87.46       82.70      4.29 o
   5   3  10       23.23       23.53      2.96 o
  -5   4  10       45.22       37.76      7.02 o
  -4   4  10       25.62       26.24      2.04 o
  -3   4  10      290.06      290.41      7.13 o
  -2   4  10      104.12       99.00      2.30 o
  -1   4  10       79.46       76.29      1.79 o
   0   4  10       13.29       16.42      1.04 o
   1   4  10       80.19       77.66      1.87 o
   2   4  10      105.66       99.58      2.33 o
   3   4  10      287.97      303.72      8.20 o
   4   4  10       25.64       28.24      2.03 o
   5   4  10       44.40       39.85      3.58 o
  -4   5  10      197.71      206.43      5.17 o
  -3   5  10       86.65       84.10      3.43 o
  -2   5  10        2.72        1.79      0.72 o
  -1   5  10       69.18       66.52      1.71 o
   0   5  10        2.01        5.13      0.72 o
   1   5  10       69.19       65.50      2.05 o
   2   5  10        2.91        2.70      0.73 o
   3   5  10       87.65       85.87      3.87 o
   4   5  10      197.04      206.03      6.85 o
  -4   6  10      356.25      350.71      7.53 o
  -3   6  10       70.91       63.02      2.88 o
  -2   6  10        1.77        2.14      0.76 o
  -1   6  10      863.40      868.93     12.11 o
   0   6  10      585.71      562.72      7.21 o
   1   6  10      866.53      878.41     11.96 o
   2   6  10        1.85        1.82      0.80 o
   3   6  10       69.87       64.28      3.65 o
   4   6  10      354.85      335.50     15.64 o
  -4   7  10       12.73       11.52      1.31 o
  -3   7  10      115.53      113.33      3.60 o
  -2   7  10       44.94       40.91      2.39 o
  -1   7  10       85.01       83.87      2.65 o
   0   7  10       47.90       49.74      1.54 o
   1   7  10       84.52       84.59      2.14 o
   2   7  10       44.48       42.24      2.00 o
   3   7  10      116.34      106.14      3.32 o
   4   7  10       13.19       10.12      1.52 o
  -4   8  10       70.94       81.08      2.66 o
  -3   8  10       41.83       47.85      2.98 o
  -2   8  10      670.52      633.81     11.18 o
  -1   8  10      250.70      258.91      5.07 o
   0   8  10      128.87      127.37      2.66 o
   1   8  10      250.81      260.26      4.48 o
   2   8  10      671.07      654.22     11.25 o
   3   8  10       41.48       39.67      2.10 o
   4   8  10       70.47       81.76      3.28 o
  -4   9  10        0.16       -0.56      0.98 o
  -3   9  10       12.23       12.49      1.26 o
  -2   9  10      163.92      151.79      4.63 o
  -1   9  10       44.43       45.76      2.34 o
   0   9  10       84.39       82.37      2.54 o
   1   9  10       44.28       47.37      2.64 o
   2   9  10      165.98      154.88      3.62 o
   3   9  10       12.43       12.35      1.24 o
   4   9  10        0.24        0.79      0.98 o
  -3  10  10       25.75       23.46      1.38 o
  -2  10  10      203.31      191.04      5.90 o
  -1  10  10      876.40      912.67     20.95 o
   0  10  10      124.47      120.48      2.91 o
   1  10  10      882.09      920.67     17.19 o
   2  10  10      204.41      202.86      4.01 o
   3  10  10       25.83       23.71      1.46 o
  -3  11  10       74.15       72.38      2.68 o
  -2  11  10      120.48      125.97      7.02 o
  -1  11  10       30.28       28.29      1.97 o
   0  11  10      316.71      319.72      6.91 o
   1  11  10       29.83       28.41      2.05 o
   2  11  10      120.30      130.56      3.20 o
   3  11  10       72.86       73.85      2.20 o
  -3  12  10       45.78       39.03      2.39 o
  -2  12  10       42.02       38.41      3.51 o
  -1  12  10      186.38      181.73      5.68 o
   0  12  10        1.89        1.90      1.18 o
   1  12  10      188.56      179.34      5.13 o
   2  12  10       41.89       39.41      2.03 o
   3  12  10       46.77       43.39      2.08 o
  -2  13  10       57.68       48.51      4.25 o
  -1  13  10      151.87      143.62      4.59 o
   0  13  10      269.49      259.34      6.50 o
   1  13  10      152.26      142.73      3.85 o
   2  13  10       57.78       51.97      2.06 o
  -1  14  10      125.93      119.44      3.73 o
   0  14  10      278.68      273.32      6.58 o
   1  14  10      126.79      124.95      3.75 o
   1   0  11        7.46        5.54      0.66 o
   2   0  11       18.05       13.39      1.17 o
   3   0  11      916.39      949.15     17.09 o
   4   0  11        5.27        7.16      1.28 o
   5   0  11       51.07       53.03      4.15 o
  -5   1  11       63.64       66.39      4.83 o
  -4   1  11      128.68      132.32      3.86 o
  -3   1  11       79.72       84.30      3.70 o
  -2   1  11      282.72      269.44      4.59 o
  -1   1  11      753.87      750.44      9.72 o
   0   1  11      855.95      850.04     11.47 o
   1   1  11      762.93      752.29     10.25 o
   2   1  11      280.08      269.12      5.65 o
   3   1  11       77.89       83.37      3.08 o
   4   1  11      125.77      128.72      4.61 o
   5   1  11       65.03       76.62      5.00 o
  -5   2  11        6.88        6.03      1.88 o
  -4   2  11      308.91      320.90      7.19 o
  -3   2  11      100.67      103.23      3.42 o
  -2   2  11      225.63      216.77      4.63 o
  -1   2  11       54.63       54.71      1.51 o
   0   2  11        4.79        2.19      0.60 o
   1   2  11       54.03       54.16      1.59 o
   2   2  11      226.90      224.26      4.08 o
   3   2  11      100.36      104.61      3.38 o
   4   2  11      307.89      317.34      8.12 o
   5   2  11        6.48        6.20      1.88 o
  -4   3  11       12.64       13.72      1.51 o
  -3   3  11      303.13      319.86      7.58 o
  -2   3  11        0.47        0.19      0.69 o
  -1   3  11      492.25      451.00      6.66 o
   0   3  11      209.15      211.61      3.66 o
   1   3  11      492.51      466.11      6.72 o
   2   3  11        0.45        0.48      0.61 o
   3   3  11      300.41      322.99      8.71 o
   4   3  11       12.71       14.62      1.66 o
  -4   4  11       36.47       43.15      2.24 o
  -3   4  11       43.53       41.41      4.70 o
  -2   4  11      258.04      253.51      4.86 o
  -1   4  11        5.10        4.66      0.69 o
   0   4  11      677.10      653.28     10.25 o
   1   4  11        5.11        4.11      0.75 o
   2   4  11      254.26      247.17      4.34 o
   3   4  11       43.30       38.29      3.40 o
   4   4  11       36.70       40.63      2.32 o
  -4   5  11      159.29      165.16      4.38 o
  -3   5  11       47.72       44.07      2.59 o
  -2   5  11      231.83      227.14      4.11 o
  -1   5  11       32.86       38.83      2.11 o
   0   5  11     1296.40     1306.63     19.67 o
   1   5  11       33.82       35.49      1.50 o
   2   5  11      229.61      230.47      4.14 o
   3   5  11       48.01       44.41      3.40 o
   4   5  11      158.48      172.07      5.86 o
  -4   6  11       57.39       55.42      2.31 o
  -3   6  11       69.06       77.42      3.26 o
  -2   6  11      126.57      126.07      3.13 o
  -1   6  11      190.38      184.94      3.92 o
   0   6  11       18.45       21.76      1.20 o
   1   6  11      188.56      184.13      3.64 o
   2   6  11      126.97      127.99      3.20 o
   3   6  11       70.09       69.01      2.95 o
   4   6  11       58.16       55.50      3.37 o
  -4   7  11        9.16        8.14      1.13 o
  -3   7  11      129.30      150.53      4.13 o
  -2   7  11       58.85       54.98      2.94 o
  -1   7  11     1027.10     1004.85     15.43 o
   0   7  11      360.94      359.52      5.35 o
   1   7  11     1032.16     1012.89     14.45 o
   2   7  11       57.64       57.23      2.29 o
   3   7  11      128.76      148.64      3.98 o
   4   7  11        9.17       10.23      1.45 o
  -4   8  11       36.89       35.96      2.18 o
  -3   8  11       20.45       24.56      1.79 o
  -2   8  11        7.46        2.85      1.12 o
  -1   8  11      552.49      566.28     10.52 o
   0   8  11        0.53        0.04      0.81 o
   1   8  11      545.74      541.95      9.63 o
   2   8  11        7.23        5.66      1.10 o
   3   8  11       20.47       24.40      1.66 o
   4   8  11       35.68       40.54      2.93 o
  -4   9  11       82.29       84.35      5.40 o
  -3   9  11       57.18       55.48      2.10 o
  -2   9  11        5.19        3.97      1.31 o
  -1   9  11      323.41      324.47      7.14 o
   0   9  11      385.79      373.25      7.16 o
   1   9  11      328.91      349.08      7.74 o
   2   9  11        5.49        5.16      1.02 o
   3   9  11       58.32       60.09      2.28 o
  -3  10  11       43.41       46.69      2.26 o
  -2  10  11      272.50      285.96      7.56 o
  -1  10  11      157.81      163.22      4.48 o
   0  10  11        4.66        5.31      1.01 o
   1  10  11      156.67      158.50      4.22 o
   2  10  11      269.58      287.74      5.44 o
   3  10  11       43.13       46.88      2.00 o
  -3  11  11       29.32       27.46      2.09 o
  -2  11  11       50.07       47.94      8.93 o
  -1  11  11      101.98      110.99      4.24 o
   0  11  11      103.96      102.55      3.61 o
   1  11  11      103.39      112.74      3.93 o
   2  11  11       51.91       46.75      1.98 o
   3  11  11       30.19       25.87      1.39 o
  -2  12  11       18.68       20.08      2.15 o
  -1  12  11       24.20       26.62      2.44 o
   0  12  11      203.88      213.21      5.32 o
   1  12  11       23.06       20.40      1.86 o
   2  12  11       18.19       19.23      1.44 o
  -2  13  11       38.05       43.07      2.62 o
  -1  13  11       14.51       17.21      1.60 o
   0  13  11        2.72        1.79      1.26 o
   1  13  11       14.72       14.52      1.59 o
   2  13  11       39.06       43.45      2.52 o
  -1  14  11       25.60       28.53      4.49 o
   0  14  11       30.89       28.42      3.52 o
   1  14  11       24.68       24.97      2.14 o
   0   0  12       18.76       14.12      1.13 o
   1   0  12        0.99       -0.40      0.54 o
   2   0  12        0.41        0.79      0.68 o
   3   0  12       74.65       85.39      3.25 o
   4   0  12      115.48      125.15      4.10 o
  -4   1  12       42.28       42.70      2.24 o
  -3   1  12      228.46      236.85      5.66 o
  -2   1  12      674.13      653.51     13.65 o
  -1   1  12      252.87      243.93      4.03 o
   0   1  12      853.80      825.88     11.20 o
   1   1  12      251.17      237.66      3.82 o
   2   1  12      675.72      636.31     10.20 o
   3   1  12      229.87      238.22      5.64 o
   4   1  12       42.76       42.45      2.49 o
  -4   2  12       19.94       18.33      1.55 o
  -3   2  12      121.23      135.42      3.97 o
  -2   2  12       47.25       46.66      2.77 o
  -1   2  12       39.39       35.20      1.45 o
   0   2  12       54.22       45.88      1.90 o
   1   2  12       39.84       37.33      1.39 o
   2   2  12       46.58       40.20      2.13 o
   3   2  12      121.17      133.47      4.91 o
   4   2  12       20.45       17.53      1.73 o
  -4   3  12       28.42       23.21      2.23 o
  -3   3  12      290.94      310.21      6.85 o
  -2   3  12      352.04      350.88      6.58 o
  -1   3  12      248.56      241.86      4.06 o
   0   3  12      219.36      211.51      4.59 o
   1   3  12      249.10      238.06      4.06 o
   2   3  12      355.47      339.47      6.60 o
   3   3  12      291.66      304.85      8.45 o
   4   3  12       27.99       23.09      1.83 o
  -4   4  12        2.85        2.66      0.98 o
  -3   4  12      139.04      137.16      4.90 o
  -2   4  12      241.60      236.69      4.91 o
  -1   4  12      168.11      172.27      3.55 o
   0   4  12      125.18      119.77      2.74 o
   1   4  12      167.36      165.03      3.19 o
   2   4  12      240.58      238.84      4.73 o
   3   4  12      139.18      140.55      5.00 o
   4   4  12        2.85        1.21      1.04 o
  -4   5  12       24.99       23.89      1.60 o
  -3   5  12      552.46      614.58     12.58 o
  -2   5  12      291.06      302.11      6.77 o
  -1   5  12      122.64      123.11      3.03 o
   0   5  12       65.08       59.43      1.94 o
   1   5  12      123.06      121.28      2.78 o
   2   5  12      289.68      294.94      5.64 o
   3   5  12      554.29      606.67     14.22 o
   4   5  12       24.53       22.39      2.02 o
  -4   6  12       40.14       42.65      1.94 o
  -3   6  12       55.53       57.26      2.82 o
  -2   6  12      118.52      117.33      3.89 o
  -1   6  12      154.35      159.42      3.65 o
   0   6  12      631.37      649.48      9.71 o
   1   6  12      155.55      163.99      3.64 o
   2   6  12      118.43      114.31      3.02 o
   3   6  12       55.75       57.56      3.91 o
   4   6  12       40.34       46.69      2.57 o
  -4   7  12       95.05       88.29      3.95 o
  -3   7  12       83.06       79.31      3.11 o
  -2   7  12      161.07      166.94      4.93 o
  -1   7  12      112.89      108.97      3.37 o
   0   7  12      352.51      373.84      6.43 o
   1   7  12      113.71      112.17      3.12 o
   2   7  12      160.77      162.92      3.90 o
   3   7  12       82.85       80.68      2.79 o
   4   7  12       95.99      100.87      4.66 o
  -3   8  12       12.36       15.93      1.57 o
  -2   8  12      218.92      196.61      6.38 o
  -1   8  12      277.56      292.50      6.36 o
   0   8  12      605.65      635.30      9.88 o
   1   8  12      276.36      296.07      6.02 o
   2   8  12      220.53      198.62      4.41 o
   3   8  12       12.13       17.65      1.43 o
  -3   9  12      111.94      111.50      3.41 o
  -2   9  12      122.57      125.93      6.45 o
  -1   9  12       18.84       19.55      1.60 o
   0   9  12       47.65       56.16      2.20 o
   1   9  12       18.67       16.99      1.65 o
   2   9  12      120.81      124.86      3.09 o
   3   9  12      112.45      115.53      3.12 o
  -3  10  12       42.89       52.61      2.76 o
  -2  10  12      128.30      116.75      5.12 o
  -1  10  12      149.03      150.89      4.65 o
   0  10  12      238.06      247.21      4.50 o
   1  10  12      149.33      145.09      4.86 o
   2  10  12      127.88      121.38      3.24 o
   3  10  12       42.60       46.98      2.63 o
  -2  11  12      187.12      181.66      7.61 o
  -1  11  12      282.21      290.72      7.64 o
   0  11  12      229.06      221.78      5.87 o
   1  11  12      282.68      278.13      6.84 o
   2  11  12      186.75      189.41      4.42 o
  -2  12  12        2.57        2.51      1.41 o
  -1  12  12       43.86       43.56      2.41 o
   0  12  12      304.76      301.41      7.14 o
   1  12  12       43.79       46.14      2.55 o
   2  12  12        2.55        2.58      1.25 o
  -1  13  12        6.07        5.74      1.82 o
   0  13  12      237.22      245.82      9.64 o
   1  13  12        6.08        7.70      1.62 o
   1   0  13      172.34      166.67      3.36 o
   2   0  13        5.42        6.83      1.06 o
   3   0  13      339.18      356.28      7.60 o
   4   0  13       17.57       18.48      1.93 o
  -4   1  13        6.03        4.30      1.17 o
  -3   1  13       29.41       29.25      1.99 o
  -2   1  13       17.30       17.41      1.43 o
  -1   1  13      154.09      156.15      3.84 o
   0   1  13      310.46      272.27      4.76 o
   1   1  13      157.60      160.66      3.28 o
   2   1  13       17.44       16.39      1.53 o
   3   1  13       30.35       32.12      2.58 o
   4   1  13        5.67        3.95      1.19 o
  -4   2  13       70.52       76.30      2.63 o
  -3   2  13      405.54      423.42      8.68 o
  -2   2  13     1085.50     1059.76     27.55 o
  -1   2  13      298.74      284.34      4.87 o
   0   2  13      180.11      183.83      3.35 o
   1   2  13      299.00      290.13      5.30 o
   2   2  13     1089.36     1062.71     23.16 o
   3   2  13      403.16      423.62     10.79 o
   4   2  13       70.62       75.93      2.98 o
  -4   3  13       45.83       43.76      2.05 o
  -3   3  13      270.10      274.77      6.24 o
  -2   3  13      372.52      376.16      9.02 o
  -1   3  13       32.87       38.81      1.70 o
   0   3  13        0.93        0.30      0.64 o
   1   3  13       33.21       33.30      1.43 o
   2   3  13      374.05      363.74      7.73 o
   3   3  13      267.74      277.91      7.81 o
   4   3  13       46.72       45.74      2.29 o
  -4   4  13       76.71       80.93      2.92 o
  -3   4  13      497.56      525.54     13.36 o
  -2   4  13        1.02        1.93      1.03 o
  -1   4  13      288.31      285.26      6.43 o
   0   4  13      570.99      568.21     10.96 o
   1   4  13      293.30      294.78      4.82 o
   2   4  13        0.82        2.08      1.01 o
   3   4  13      499.16      511.24     15.62 o
   4   4  13       79.54       79.41      3.43 o
  -4   5  13       32.72       32.44      2.16 o
  -3   5  13       78.68       76.64      3.40 o
  -2   5  13       82.73       82.64      3.51 o
  -1   5  13      249.38      249.72      5.96 o
   0   5  13      349.13      344.76      6.53 o
   1   5  13      247.36      253.13      5.21 o
   2   5  13       82.76       88.99      3.18 o
   3   5  13       78.93       75.87      3.01 o
   4   5  13       33.33       33.57      2.24 o
  -4   6  13      133.41      135.62      7.39 o
  -3   6  13        1.79        1.29      1.11 o
  -2   6  13     1130.47     1081.34     27.39 o
  -1   6  13      580.29      579.65     11.50 o
   0   6  13      111.25      100.93      3.44 o
   1   6  13      581.32      575.87      9.43 o
   2   6  13     1132.41     1109.16     22.08 o
   3   6  13        1.50        0.93      0.92 o
   4   6  13      131.37      126.45      5.52 o
  -3   7  13       40.66       47.23      2.53 o
  -2   7  13      135.44      124.48      8.07 o
  -1   7  13      502.55      510.83     10.36 o
   0   7  13      335.93      339.26      6.25 o
   1   7  13      506.89      510.79      9.16 o
   2   7  13      137.30      131.21      4.56 o
   3   7  13       40.49       50.93      2.18 o
  -3   8  13       37.23       35.42      2.13 o
  -2   8  13      191.63      190.30     10.34 o
  -1   8  13      149.07      156.82      4.75 o
   0   8  13      244.64      252.60      5.03 o
   1   8  13      150.24      148.65      4.85 o
   2   8  13      194.23      185.11      4.68 o
   3   8  13       37.16       35.60      1.77 o
  -3   9  13       33.96       28.13      2.53 o
  -2   9  13       22.96       17.51      3.07 o
  -1   9  13       24.49       20.58      1.90 o
   0   9  13      489.47      499.32      8.33 o
   1   9  13       23.60       23.45      1.95 o
   2   9  13       23.03       21.48      1.48 o
   3   9  13       33.04       30.62      1.99 o
  -2  10  13       52.22       40.98      4.26 o
  -1  10  13       88.30       96.39      3.64 o
   0  10  13        4.95        4.37      1.27 o
   1  10  13       88.66       90.52      3.43 o
   2  10  13       53.70       49.24      1.95 o
   3  10  13       51.06       67.98      5.12 o
  -2  11  13       92.95       87.39      4.80 o
  -1  11  13       24.00       21.34      1.90 o
   0  11  13       38.77       39.20      2.33 o
   1  11  13       23.71       25.05      1.87 o
   2  11  13       94.64       93.59      3.85 o
  -1  12  13        3.72        3.45      1.31 o
   0  12  13      166.28      177.14      6.40 o
   1  12  13        3.89        3.07      1.05 o
   0  13  13      117.26      124.76      5.48 o
   0   0  14      205.77      203.20      5.95 o
   1   0  14       13.56       14.43      1.21 o
   2   0  14      167.48      164.01      4.85 o
   3   0  14        2.58        0.97      1.37 o
   4   0  14       28.97       30.52      2.08 o
  -4   1  14        5.02        7.54      2.15 o
  -3   1  14      100.95      100.66      3.65 o
  -2   1  14      559.86      565.67     15.03 o
  -1   1  14       37.67       39.22      1.98 o
   0   1  14       21.11       17.57      1.09 o
   1   1  14       38.30       37.03      1.87 o
   2   1  14      558.35      560.33     15.16 o
   3   1  14      102.52      105.16      4.88 o
   4   1  14        5.22        5.92      1.29 o
  -4   2  14       92.92       99.30      3.58 o
  -3   2  14      628.58      636.14     12.00 o
  -2   2  14        8.06        5.32      1.12 o
  -1   2  14      143.86      150.94      3.80 o
   0   2  14      245.41      246.20      4.60 o
   1   2  14      144.18      148.06      3.63 o
   2   2  14        8.76        6.39      1.46 o
   3   2  14      623.82      639.56     14.96 o
   4   2  14       91.94       94.71      3.13 o
  -4   3  14       52.46       56.65      3.11 o
  -3   3  14       44.43       42.98      2.79 o
  -2   3  14      282.43      280.60      8.84 o
  -1   3  14       85.24       87.86      3.90 o
   0   3  14       17.95       17.97      1.39 o
   1   3  14       85.92       88.74      2.64 o
   2   3  14      286.56      292.99      7.13 o
   3   3  14       44.62       42.54      2.34 o
   4   3  14       53.30       61.01      5.94 o
  -4   4  14       34.10       40.13      3.47 o
  -3   4  14      141.24      145.07      4.21 o
  -2   4  14        3.43        2.42      1.43 o
  -1   4  14      116.24      115.52      3.56 o
   0   4  14     1123.43     1148.58     18.29 o
   1   4  14      117.35      111.06      2.95 o
   2   4  14        3.54        4.21      1.24 o
   3   4  14      141.07      141.78      4.18 o
   4   4  14       33.02       36.09      4.66 o
  -3   5  14       68.04       83.21      4.11 o
  -2   5  14      233.70      218.57      8.87 o
  -1   5  14       52.96       57.47      3.99 o
   0   5  14       16.23       13.64      1.33 o
   1   5  14       51.46       49.12      1.92 o
   2   5  14      236.12      226.86      5.94 o
   3   5  14       68.63       76.95      2.90 o
  -3   6  14      150.90      156.41      5.19 o
  -2   6  14      132.16      140.89      6.60 o
  -1   6  14      160.19      165.19      6.82 o
   0   6  14        0.71        2.25      1.16 o
   1   6  14      160.15      158.65      3.97 o
   2   6  14      133.76      126.60      4.41 o
   3   6  14      148.12      150.89      4.26 o
  -3   7  14       29.72       32.88      3.22 o
  -2   7  14      130.58      126.46      6.25 o
  -1   7  14      103.39      104.60      4.42 o
   0   7  14        4.36        4.23      1.07 o
   1   7  14      105.11      105.48      3.30 o
   2   7  14      131.10      131.29      4.37 o
   3   7  14       30.08       31.17      1.87 o
  -3   8  14       26.70       22.61      2.29 o
  -2   8  14       39.53       33.42      4.04 o
  -1   8  14        9.09       11.86      1.70 o
   0   8  14       79.75       82.71      2.70 o
   1   8  14        8.95       15.01      1.81 o
   2   8  14       40.71       40.30      2.35 o
   3   8  14       27.62       24.13      2.06 o
  -2   9  14       18.14       12.96      2.56 o
  -1   9  14      135.53      138.57      4.44 o
   0   9  14      148.13      147.72      3.57 o
   1   9  14      133.29      133.62      3.85 o
   2   9  14       17.85       16.33      1.36 o
  -2  10  14       16.17       23.36      3.01 o
  -1  10  14      141.55      131.17      4.96 o
   0  10  14      176.18      200.93      4.97 o
   1  10  14      142.83      134.15      3.67 o
   2  10  14       15.73       20.15      1.97 o
  -1  11  14      111.29      110.29      4.74 o
   0  11  14       25.67       27.75      1.83 o
   1  11  14      113.67      116.30      3.73 o
   0  12  14        4.39       11.18      3.52 o
   1  12  14       46.10       50.36      4.72 o
   1   0  15      398.58      391.23      6.79 o
   2   0  15      395.77      405.55     24.61 o
   3   0  15        1.64        0.73      1.61 o
  -3   1  15       58.22       64.93      4.05 o
  -2   1  15      928.61      923.20     23.82 o
  -1   1  15      279.56      271.70      5.06 o
   0   1  15       66.79       77.37      2.76 o
   1   1  15      280.90      275.31      5.20 o
   2   1  15      927.71      918.51     39.08 o
   3   1  15       57.19       56.40      6.23 o
  -3   2  15       15.06       15.20      2.29 o
  -2   2  15       20.97       20.11      2.82 o
  -1   2  15      419.36      418.94      9.01 o
   0   2  15        3.42        2.97      0.89 o
   1   2  15      418.34      408.60      7.09 o
   2   2  15       21.17       19.94      2.79 o
   3   2  15       15.13       14.21      1.71 o
  -3   3  15      138.56      127.68      5.44 o
  -2   3  15       75.36       78.23      7.05 o
  -1   3  15      594.27      594.07     11.60 o
   0   3  15        4.43        5.48      0.96 o
   1   3  15      599.12      581.14      9.47 o
   2   3  15       75.85       79.19      3.36 o
   3   3  15      139.76      128.67      4.43 o
  -3   4  15      113.90      122.14     11.48 o
  -2   4  15      212.50      218.48      8.94 o
  -1   4  15      325.27      328.42      7.69 o
   0   4  15      683.60      699.71     11.09 o
   1   4  15      324.29      325.93      6.39 o
   2   4  15      213.55      206.41      5.45 o
   3   4  15      114.81      128.06      5.07 o
  -3   5  15       91.10       89.59      3.83 o
  -2   5  15      140.28      137.08      6.57 o
  -1   5  15       81.52       83.77      3.38 o
   0   5  15        5.03        5.50      1.09 o
   1   5  15       82.40       76.27      2.65 o
   2   5  15      139.12      133.45      3.99 o
   3   5  15       92.30       91.40      3.46 o
  -3   6  15       44.21       44.03      3.08 o
  -2   6  15       62.70       57.22      4.95 o
  -1   6  15      156.71      151.32      4.55 o
   0   6  15      221.73      244.79      4.86 o
   1   6  15      156.39      148.44      4.69 o
   2   6  15       61.81       55.50      3.64 o
   3   6  15       43.65       46.91      2.45 o
  -3   7  15       44.53       45.30      5.06 o
  -2   7  15        8.67       12.57      2.16 o
  -1   7  15       44.74       43.52      4.00 o
   0   7  15      126.75      125.52      3.32 o
   1   7  15       45.49       43.73      2.38 o
   2   7  15        8.87       11.87      1.94 o
   3   7  15       43.88       48.42      5.40 o
  -2   8  15      200.60      198.88     10.40 o
  -1   8  15      290.18      284.73      6.68 o
   0   8  15        7.29        5.48      1.17 o
   1   8  15      289.79      282.43      6.35 o
   2   8  15      199.10      201.43      5.79 o
  -2   9  15       86.17       77.87      5.29 o
  -1   9  15      114.68      120.29      4.13 o
   0   9  15        3.49        5.78      1.24 o
   1   9  15      114.97      119.56      3.38 o
   2   9  15       86.09       84.64      4.42 o
  -1  10  15       20.53       17.72      1.93 o
   0  10  15        1.31        0.36      1.41 o
   1  10  15       21.02       18.71      1.64 o
   0  11  15        4.95        5.22      1.76 o
   1  11  15       58.05       64.82      3.40 o
   0   0  16      429.26      452.55     10.42 o
   1   0  16      233.41      223.11      5.52 o
   2   0  16      105.57      100.32      6.08 o
   3   0  16       59.21       60.12      2.92 o
  -3   1  16        0.50        0.09      1.01 o
  -2   1  16      107.61      119.40      6.08 o
  -1   1  16        8.72        8.04      1.41 o
   0   1  16       10.87       10.94      1.19 o
   1   1  16        8.58       10.90      1.41 o
   2   1  16      110.36      118.79      6.06 o
   3   1  16        0.73       -0.12      1.02 o
  -3   2  16        7.00        6.22      1.29 o
  -2   2  16       20.45       18.20      3.21 o
  -1   2  16      263.03      268.72      6.19 o
   0   2  16      113.47      118.76      2.95 o
   1   2  16      262.44      259.37      5.43 o
   2   2  16       20.91       19.42      2.71 o
   3   2  16        6.83        6.09      1.39 o
  -3   3  16       31.30       29.04      2.02 o
  -2   3  16       40.41       40.81      2.85 o
  -1   3  16      115.34      121.22      3.41 o
   0   3  16        0.26        0.91      0.88 o
   1   3  16      117.02      119.34      3.51 o
   2   3  16       40.27       46.37      3.88 o
   3   3  16       32.64       36.33      2.31 o
  -3   4  16       51.59       53.12      6.79 o
  -2   4  16       28.13       25.83      2.88 o
  -1   4  16      157.67      155.28      4.26 o
   0   4  16      442.59      447.91      7.51 o
   1   4  16      157.79      152.11      3.80 o
   2   4  16       27.87       28.24      2.65 o
   3   4  16       52.54       50.91      2.88 o
  -3   5  16       93.55       97.65      7.16 o
  -2   5  16      316.19      320.11     16.34 o
  -1   5  16       28.11       29.84      2.03 o
   0   5  16       16.67       15.90      1.24 o
   1   5  16       28.30       29.43      2.23 o
   2   5  16      319.66      324.41      9.84 o
   3   5  16       92.51      103.35      6.51 o
  -2   6  16       68.80       62.94      4.58 o
  -1   6  16      267.89      279.28      9.99 o
   0   6  16        0.08        0.30      0.89 o
   1   6  16      267.20      273.88      5.78 o
   2   6  16       69.29       64.34      7.65 o
  -2   7  16       10.37        8.58      2.16 o
  -1   7  16       83.47       82.14      3.43 o
   0   7  16      121.64      139.06      3.59 o
   1   7  16       85.44       86.70      3.17 o
   2   7  16       10.48        8.26      1.65 o
  -2   8  16       30.31       29.61      3.24 o
  -1   8  16        6.94        3.88      1.20 o
   0   8  16       32.02       30.70      1.86 o
   1   8  16        6.59        4.18      1.14 o
   2   8  16       30.36       31.47      3.10 o
  -1   9  16      140.92      138.68      7.31 o
   0   9  16       47.78       45.18      1.82 o
   1   9  16      142.14      143.51      4.59 o
   0  10  16       20.79       28.73      2.72 o
   1   0  17       13.03       14.64      1.53 o
   2   0  17        5.53        2.40      2.87 o
   3   0  17       23.85       21.44      2.76 o
  -3   1  17       47.42       34.18      3.50 o
  -2   1  17       60.67       54.73      3.84 o
  -1   1  17      259.37      249.57      5.71 o
   0   1  17      100.05      100.34      3.91 o
   1   1  17      257.23      248.36      5.97 o
   2   1  17       61.17       51.40      3.78 o
   3   1  17       46.87       42.20      7.84 o
  -3   2  17       11.98        6.59      2.73 o
  -2   2  17       22.45       18.49      4.43 o
  -1   2  17       98.23      103.90      3.46 o
   0   2  17       18.16       22.05      1.55 o
   1   2  17       99.29       96.02      3.02 o
   2   2  17       22.63       20.20      2.59 o
   3   2  17       11.70       12.37      6.51 o
  -2   3  17        3.06        3.67      1.64 o
  -1   3  17      134.32      141.77      4.11 o
   0   3  17       33.47       36.17      1.98 o
   1   3  17      135.66      136.91      3.63 o
   2   3  17        2.79        2.35      1.55 o
  -2   4  17        6.67        4.75      1.68 o
  -1   4  17      123.01      127.70      4.53 o
   0   4  17       16.95       17.79      1.48 o
   1   4  17      123.48      124.22      3.36 o
   2   4  17        6.61        5.62      1.66 o
  -2   5  17       66.33       59.19      3.28 o
  -1   5  17       30.10       27.31      1.85 o
   0   5  17        5.10        4.92      1.10 o
   1   5  17       29.08       25.92      1.62 o
   2   5  17       66.97       63.68      4.58 o
  -2   6  17       41.71       38.26      2.80 o
  -1   6  17       45.85       48.95      2.39 o
   0   6  17      101.42       97.67      2.82 o
   1   6  17       46.79       47.66      2.13 o
   2   6  17       40.19       36.42      2.58 o
  -1   7  17       16.99       16.69      1.62 o
   0   7  17      157.70      153.61      3.93 o
   1   7  17       17.43       19.52      2.22 o
   2   7  17       37.99       37.46      3.69 o
  -1   8  17       27.86       29.20      2.46 o
   0   8  17        8.52        9.31      1.12 o
   1   8  17       28.54       31.57      4.58 o
   0   9  17      102.62      101.26      4.47 o
   0   0  18      301.59      292.63      7.86 o
   1   0  18       95.19       96.63      4.33 o
   2   0  18       49.18       40.05      4.75 o
  -2   1  18       14.99       13.58      2.09 o
  -1   1  18       17.57       17.08      1.79 o
   0   1  18      115.81      113.61      4.32 o
   1   1  18       17.77       17.14      1.83 o
   2   1  18       15.47       14.61      5.03 o
  -2   2  18      129.02      126.44      8.67 o
  -1   2  18      167.43      158.36      4.50 o
   0   2  18       61.55       60.91      2.77 o
   1   2  18      168.48      162.09      4.20 o
   2   2  18      130.85      133.73      5.87 o
  -2   3  18       19.39       19.44      2.32 o
  -1   3  18      106.88      104.92      3.40 o
   0   3  18       44.85       48.18      2.00 o
   1   3  18      106.69      104.63      3.44 o
   2   3  18       18.08       17.92      2.39 o
  -2   4  18       23.14       23.50      2.41 o
  -1   4  18      210.73      217.22      5.29 o
   0   4  18        0.67       -0.10      0.85 o
   1   4  18      212.01      204.83      4.87 o
   2   4  18       23.52       26.21      5.60 o
  -1   5  18       13.41       14.45      1.89 o
   0   5  18      145.25      145.78      3.76 o
   1   5  18       12.96       14.43      1.52 o
  -1   6  18       33.37       32.05      2.39 o
   0   6  18       37.40       34.06      1.74 o
   1   6  18       34.31       28.93      2.34 o
   0   7  18      204.79      211.42      6.44 o
   1   0  19       41.30       41.66      2.79 o
  -1   1  19      247.84      243.11      7.55 o
   0   1  19      162.80      160.71      3.38 o
   1   1  19      245.96      241.69      7.51 o
  -1   2  19       63.98       62.03      3.21 o
   0   2  19      152.63      142.37      4.31 o
   1   2  19       63.48       58.15      3.08 o
  -1   3  19       48.70       51.99      3.89 o
   0   3  19      637.58      641.96     11.56 o
   1   3  19       47.89       51.91      6.68 o
  -1   4  19       77.76       77.18      3.39 o
   0   4  19       67.75       59.63      3.20 o
   1   4  19       75.51       69.26      5.31 o
   0   5  19       79.92       83.79      3.41 o
 
